# Supplementary material for: Identification of tapetum-specific genes by comparing global gene expression of four different male sterile lines in Brassica oleracea
Source: Plant Mol Biol. 2015 Feb 25;87(6):541–54. doi: 10.1007/s11103-015-0287-0 (PMC4377141; doi:10.1007/s11103-015-0287-0)
Supplement: Supplementary file 1 — Supplementary material 1 (XLSX 10 kb) [file 11103_2015_287_MOESM1_ESM.xlsx]

## Sheet: Sheet1
Gene ID	Experiment	NiCMS	RGMS	OguCMS	DGMS
At3g06830	Microarray	5.307	5.188	6.293	4.935
	RT-PCR	3.921	4.233	4.945	3.703
At1g48990	Microarray	2.638	1.717	3.566	1.781
	RT-PCR	3.795	1.609	4.625	1.653
At1g10770	Microarray	5.111	4.672	6.059	3.637
	RT-PCR	1.362	1.019	1.127	0.246
At3g01085	Microarray	5.172	4.669	5.169	3.892
	RT-PCR	3.41	4.429	5.039	3.552
At1g80660	Microarray	5.448	7.081	5.784	2.841
	RT-PCR	4.415	3.867	4.642	1.668
At3g23770	Microarray	4.655	-0.85	-1.464	3.309
	RT-PCR	5.037	-4.502	-2.789	5.407
At4g37160	Microarray	4.09	4.034	4.387	-0.207
	RT-PCR	3.335	3.387	3.414	-0.204
At3g36659	Microarray	4.17	2.367	4.689	3.497
	RT-PCR	0.253	3.106	3.351	3.358
At3g01270	Microarray	6.593	7.554	8.332	4.17
	RT-PCR	4.19	4.481	6.921	4.601
