# Supplementary material for: Identification of tapetum-specific genes by comparing global gene expression of four different male sterile lines in Brassica oleracea
Source: Plant Mol Biol. 2015 Feb 25;87(6):541–54. doi: 10.1007/s11103-015-0287-0 (PMC4377141; doi:10.1007/s11103-015-0287-0)
Supplement: Supplementary file 2 — Supplementary material 2 (XLSX 107 kb) [file 11103_2015_287_MOESM2_ESM.xlsx]

## Sheet: NiCMS_down-regulated
GenBank	Ni1_Ratio(F/S)	Ni2_Ratio(F/S)	average
AT1G01280	75.4717	42.8018	59.1367
AT1G01310	6.36833	8.2978	7.33306
AT1G01750	10.3958	9.10004	9.74791
AT1G01780	17.155	5.9917	11.5734
AT1G02010	2.67297	3.65522	3.16409
AT1G02050	66.6756	17.3186	41.9971
AT1G02520	5.94753	6.77946	6.3635
AT1G02790	100	37.4351	68.7175
AT1G02900	3.14442	3.26197	3.20319
AT1G03070	28.3913	23.5954	25.9934
AT1G03390	3.32471	3.42756	3.37614
AT1G03620	12.4715	14.6209	13.5462
AT1G03950	6.62133	6.75421	6.68777
AT1G04540	9.53416	8.56922	9.05169
AT1G05020	2.77604	3.80355	3.2898
AT1G05290	3.00832	3.35696	3.18264
AT1G06170	21.0739	22.2314	21.6527
AT1G06260	100	47.3078	73.6539
AT1G06520	4.26159	4.65517	4.45838
AT1G06700	3.65043	4.23483	3.94263
AT1G06990	46.4016	25.3906	35.8961
AT1G08510	5.86548	4.24111	5.05329
AT1G08630	2.7436	3.28518	3.01439
AT1G08790	3.41149	3.4652	3.43835
AT1G09180	3.21905	3.25847	3.23876
AT1G09550	9.76181	10.8694	10.3156
AT1G09610	4.24571	5.26532	4.75551
AT1G10070	4.62522	5.33123	4.97822
AT1G11190	3.14892	3.49908	3.324
AT1G11570	3.12258	3.78036	3.45147
AT1G11770	34.2783	20.4456	27.362
AT1G12070	22.2816	25.7617	24.0217
AT1G12750	6.61109	5.47239	6.04174
AT1G13140	100	40.8567	70.4283
AT1G13970	14.4856	12.9574	13.7215
AT1G14360	3.81585	3.50201	3.65893
AT1G14420	16.4441	18.4093	17.4267
AT1G15415	100	81.6504	90.8252
AT1G15470	4.35299	4.78186	4.56743
AT1G16030	20.2737	12.9087	16.5912
AT1G16380	23.0388	17.7658	20.4023
AT1G17030	21.3557	24.1758	22.7657
AT1G17430	2.87646	3.52352	3.19999
AT1G17710	3.83983	3.52485	3.68234
AT1G17870	3.23488	3.02022	3.12755
AT1G18160	9.28428	10.2067	9.74549
AT1G18280	7.24969	7.88426	7.56697
AT1G18330	2.63017	3.50182	3.06599
AT1G18750	4.83957	6.22122	5.5304
AT1G18990	21.9795	22.9531	22.4663
AT1G19970	8.44067	9.38499	8.91283
AT1G20080	13.7035	13.843	13.7733
AT1G20130	100	60.6837	80.3418
AT1G23140	3.803	3.38889	3.59594
AT1G23550	5.44787	7.04063	6.24425
AT1G23660	7.78677	9.59755	8.69216
AT1G23730	7.78683	6.72152	7.25417
AT1G24030	5.1251	5.30502	5.21506
AT1G24735	5.30991	5.58206	5.44599
AT1G26610	5.50992	8.56669	7.0383
AT1G26780	6.11628	5.5765	5.84639
AT1G26820	13.8637	14.017	13.9403
AT1G27040	3.72209	3.60536	3.66373
AT1G28430	6.31198	5.07886	5.69542
AT1G29140	18.4836	17.7762	18.1299
AT1G30070	4.78698	3.67042	4.2287
AT1G30860	10.848	12.4912	11.6696
AT1G32780	13.8845	13.891	13.8877
AT1G33430	41.8515	12.4904	27.1709
AT1G33440	5.97829	9.42405	7.70117
AT1G35490	6.97331	8.27094	7.62213
AT1G36340	3.49045	3.51654	3.5035
AT1G44160	8.59402	7.98551	8.28976
AT1G45204	3.4639	4.40046	3.93218
AT1G47980	100	78.0072	89.0036
AT1G48470	12.3264	14.1758	13.2511
AT1G48590	3.57637	3.06726	3.32182
AT1G48990	5.83618	6.51673	6.17646
AT1G49310	17.6401	14.4705	16.0553
AT1G51410	57.0776	40.1723	48.625
AT1G52560	66.68	32.8227	49.7514
AT1G52570	4.55855	3.8662	4.21238
AT1G52680	79.2267	25.1325	52.1796
AT1G53180	2.77918	4.3713	3.57524
AT1G53240	3.51426	3.82715	3.67071
AT1G53700	7.27866	6.2023	6.74048
AT1G54070	11.7261	15.9749	13.8505
AT1G54120	3.74846	3.00727	3.37787
AT1G54560	4.66786	5.92699	5.29742
AT1G54870	9.45153	9.3284	9.38996
AT1G55030	4.09927	2.4815	3.29039
AT1G55810	4.0218	3.84549	3.93364
AT1G56330	3.66572	3.30827	3.48699
AT1G56410	5.01175	3.73902	4.37538
AT1G57590	100	49.1083	74.5541
AT1G58120	38.4468	18.9295	28.6881
AT1G59860	3.73647	2.41487	3.07567
AT1G60210	9.43209	11.3033	10.3677
AT1G60810	3.43574	3.9523	3.69402
AT1G61070	20.3836	18.8827	19.6332
AT1G61110	100	100	100
AT1G62280	10.1598	15.8871	13.0235
AT1G62800	3.94921	2.47962	3.21442
AT1G62940	18.159	24.1526	21.1558
AT1G63060	45.708	21.3377	33.5229
AT1G63180	4.28475	3.73663	4.01069
AT1G64320	3.97939	3.33286	3.65613
AT1G65560	4.96734	3.95078	4.45906
AT1G66080	3.53252	3.17008	3.3513
AT1G66250	3.02866	3.41368	3.22117
AT1G66360	4.12756	4.04827	4.08792
AT1G66570	12.9134	12.3332	12.6233
AT1G66850	100	44.2689	72.1345
AT1G67070	2.84802	3.61314	3.23058
AT1G67290	42.9978	30.0369	36.5174
AT1G67640	33.1082	21.3878	27.248
AT1G67980	7.43036	13.6706	10.5505
AT1G68190	10.4904	8.28043	9.38543
AT1G68540	3.60484	3.20327	3.40406
AT1G68610	21.9068	15.1235	18.5151
AT1G69820	5.54976	5.84132	5.69554
AT1G69850	6.3574	7.30075	6.82908
AT1G69880	9.09786	7.27176	8.18481
AT1G69940	4.52954	4.83125	4.68039
AT1G70170	3.27916	3.17532	3.22724
AT1G70790	3.97798	3.8275	3.90274
AT1G70830	3.083	3.3599	3.22145
AT1G71160	47.4744	33.9216	40.698
AT1G71170	3.47818	3.67097	3.57457
AT1G71770	41.2763	19.9643	30.6203
AT1G71880	15.1039	8.95878	12.0313
AT1G72960	6.65814	7.96473	7.31144
AT1G73600	3.58384	3.09342	3.33863
AT1G73630	9.02763	13.6525	11.34
AT1G73680	3.23161	3.18342	3.20752
AT1G74310	10.3881	7.66041	9.02426
AT1G74540	100	33.9361	66.968
AT1G74830	5.32045	6.56277	5.94161
AT1G75030	8.03813	6.80273	7.42043
AT1G75050	21.5606	25.9823	23.7714
AT1G75160	4.96902	5.27932	5.12417
AT1G75920	100	100	100
AT1G75930	62.7038	20.7015	41.7027
AT1G76240	5.60522	5.83151	5.71837
AT1G77210	100	64.4223	82.2111
AT1G77590	6.04084	4.41282	5.22683
AT1G78140	3.59251	2.86896	3.23073
AT1G78955	26.666	31.4714	29.0687
AT1G79210	2.82737	3.22164	3.0245
AT1G79400	15.1867	11.0141	13.1004
AT1G80650	3.98419	4.08052	4.03235
AT1G80660	100	29.5958	64.7979
AT2G01170	6.13764	7.34173	6.73969
AT2G01275	4.54034	5.59364	5.06699
AT2G02970	3.04444	3.565	3.30472
AT2G03060	3.74772	3.5616	3.65466
AT2G03200	38.7372	26.4607	32.599
AT2G03850	100	90.5224	95.2612
AT2G03980	74.4879	45.7368	60.1123
AT2G07560	84.6525	93.5017	89.0771
AT2G13350	25.9014	19.8993	22.9003
AT2G13570	35.7181	11.0003	23.3592
AT2G13675	5.31248	3.86638	4.58943
AT2G14540	7.72147	10.1042	8.91285
AT2G14960	3.0908	4.3262	3.7085
AT2G16910	92.1659	41.7237	66.9448
AT2G17200	3.28066	4.59725	3.93895
AT2G17950	3.30428	4.86921	4.08675
AT2G18130	4.8974	5.73255	5.31497
AT2G19070	100	66.8966	83.4483
AT2G19110	4.55521	4.22968	4.39245
AT2G19310	5.37845	4.7697	5.07408
AT2G19330	4.19599	4.41162	4.3038
AT2G19770	51.9967	23.2349	37.6158
AT2G19980	70.1016	42.9004	56.501
AT2G20550	5.4629	5.49197	5.47743
AT2G21260	2.86088	3.3679	3.11439
AT2G22950	3.89178	4.24027	4.06603
AT2G23800	6.45586	7.40168	6.92877
AT2G23900	100	55.746	77.873
AT2G24370	11.3335	8.78028	10.0569
AT2G24450	5.57227	5.98712	5.7797
AT2G26150	4.82556	3.26419	4.04487
AT2G27180	11.6145	14.6782	13.1464
AT2G28110	3.91777	3.65771	3.78774
AT2G28680	8.59978	7.9237	8.26174
AT2G29500	5.59957	3.47588	4.53773
AT2G30290	5.94092	8.6406	7.29076
AT2G31210	3.96651	4.02975	3.99813
AT2G31360	4.01085	3.66979	3.84032
AT2G31500	39.6526	56.4942	48.0734
AT2G31980	100	27.5234	63.7617
AT2G32120	5.48047	4.81715	5.14881
AT2G33100	14.9914	16.6836	15.8375
AT2G33150	3.0676	3.29812	3.18286
AT2G33330	22.1342	11.1488	16.6415
AT2G33670	11.8265	8.55946	10.193
AT2G34770	3.66968	4.01783	3.84376
AT2G35210	6.49933	7.54408	7.0217
AT2G37170	4.00439	3.91152	3.95796
AT2G38240	2.55971	3.51053	3.03512
AT2G38500	6.19521	6.59613	6.39567
AT2G38920	11.85	7.0956	9.47281
AT2G39130	3.14735	3.62639	3.38687
AT2G39540	100	56.8795	78.4398
AT2G39890	3.50169	4.59035	4.04602
AT2G40670	2.98686	3.13295	3.0599
AT2G41210	8.24463	9.39773	8.82118
AT2G41290	10.9271	8.83291	9.87998
AT2G42600	3.58409	2.48123	3.03266
AT2G42940	40.1558	32.5255	36.3406
AT2G43130	3.6281	3.83393	3.73102
AT2G43230	5.00135	5.53988	5.27062
AT2G43820	4.95665	4.48085	4.71875
AT2G43910	3.2937	2.94548	3.11959
AT2G44850	3.43063	2.95077	3.1907
AT2G45630	3.67721	3.32615	3.50168
AT2G45800	21.3211	7.63202	14.4765
AT2G46210	8.46303	8.9555	8.70926
AT2G46300	9.16238	15.6826	12.4225
AT2G46530	2.98157	3.04597	3.01377
AT2G46660	6.63618	8.29514	7.46566
AT2G46860	47.6259	77.9863	62.8061
AT2G47030	100	56.0438	78.0219
AT2G47040	100	71.9896	85.9948
AT2G47050	56.9444	13.8649	35.4046
AT2G47730	3.74737	4.08339	3.91538
AT3G01270	100	78.8665	89.4332
AT3G01620	4.47543	5.90954	5.19249
AT3G02230	3.38607	3.9515	3.66878
AT3G02480	23.9257	19.4323	21.679
AT3G02970	16.4093	19.3005	17.8549
AT3G03430	13.202	12.0478	12.6249
AT3G03720	3.06892	3.21172	3.14032
AT3G03760	7.24953	7.38788	7.3187
AT3G03780	15.7297	10.9766	13.3532
AT3G04360	22.1484	18.5314	20.3399
AT3G05020	4.67462	2.85054	3.76258
AT3G05140	3.4924	3.53648	3.51444
AT3G05260	2.63662	3.84777	3.2422
AT3G05290	4.2011	3.41653	3.80881
AT3G06260	9.42889	11.3377	10.3833
AT3G07120	14.2191	11.4523	12.8357
AT3G07490	3.93648	5.31728	4.62688
AT3G07820	11.9975	8.43825	10.2179
AT3G07840	42.6567	14.1566	28.4066
AT3G08590	4.57507	6.06552	5.32029
AT3G08690	4.19372	3.66649	3.9301
AT3G08970	8.06783	7.99842	8.03313
AT3G09350	7.19497	4.06129	5.62813
AT3G09640	7.13674	7.19289	7.16481
AT3G10020	14.4215	11.1784	12.7999
AT3G11930	6.36959	6.81693	6.59326
AT3G11980	100	76.2298	88.1149
AT3G12050	3.15609	3.5081	3.3321
AT3G13220	16.9607	14.4018	15.6812
AT3G13390	100	55.2366	77.6183
AT3G13400	100	71.3983	85.6992
AT3G13890	3.75375	4.63298	4.19337
AT3G14390	2.8574	3.49848	3.17794
AT3G14850	10.928	9.66818	10.2981
AT3G15400	57.6535	7.35472	32.5041
AT3G15510	5.61054	4.93682	5.27368
AT3G16050	5.2822	3.54482	4.41351
AT3G17060	11.6207	12.8095	12.2151
AT3G17760	28.376	19.1716	23.7738
AT3G17790	3.96733	4.3024	4.13486
AT3G18220	3.52929	3.95807	3.74368
AT3G18570	8.68365	11.3274	10.0055
AT3G18590	11.7527	5.03826	8.39547
AT3G19090	38.5386	32.8925	35.7155
AT3G19230	6.21639	6.07824	6.14731
AT3G19310	13.5113	12.3823	12.9468
AT3G20090	3.59938	4.37751	3.98844
AT3G20190	3.35845	3.04542	3.20194
AT3G20220	99.97	54.3497	77.1598
AT3G20300	3.26977	3.57775	3.42376
AT3G20560	4.12635	3.37317	3.74976
AT3G20580	4.06906	7.19141	5.63024
AT3G20590	13.374	7.26779	10.3209
AT3G21180	5.10699	5.87261	5.4898
AT3G21700	5.51535	6.08032	5.79784
AT3G22360	3.04602	3.59868	3.32235
AT3G22370	5.34782	4.62268	4.98525
AT3G22845	3.50024	3.77443	3.63733
AT3G22850	5.13658	5.34928	5.24293
AT3G23790	3.04467	3.58971	3.31719
AT3G24500	6.02497	6.22245	6.12371
AT3G24720	3.03087	3.30603	3.16845
AT3G26240	4.48227	4.00849	4.24538
AT3G27200	7.57335	5.23773	6.40554
AT3G27812	21.3844	15.184	18.2842
AT3G28470	4.60955	5.10265	4.8561
AT3G42640	91.4829	43.4693	67.4761
AT3G42950	3.31358	2.86734	3.09046
AT3G43800	4.59171	3.52827	4.05999
AT3G43860	29.832	22.0921	25.9621
AT3G44310	3.75729	2.77451	3.2659
AT3G44320	3.20333	3.13058	3.16696
AT3G45140	3.25952	2.88242	3.07097
AT3G45280	3.93068	5.29877	4.61473
AT3G46440	3.37348	3.30173	3.3376
AT3G46520	18.8299	18.6978	18.7638
AT3G48540	2.62558	3.77268	3.19913
AT3G49110	3.00413	3.59025	3.29719
AT3G50390	4.60997	4.86642	4.73819
AT3G50570	14.8511	16.3629	15.607
AT3G51000	11.3361	7.85496	9.59552
AT3G51190	4.86604	3.82156	4.3438
AT3G51300	19.976	17.7357	18.8558
AT3G51490	38.6757	19.1973	28.9365
AT3G51590	100	47.3022	73.6511
AT3G51910	7.20617	5.05688	6.13153
AT3G52080	4.50731	4.98402	4.74567
AT3G52130	12.3646	5.65704	9.01082
AT3G52160	80.8734	20.4009	50.6372
AT3G52270	11.1269	16.0433	13.5851
AT3G52460	11.2177	8.03154	9.62461
AT3G53290	6.60062	11.8991	9.24987
AT3G53830	4.02982	4.65712	4.34347
AT3G54700	10.4243	9.77711	10.1007
AT3G54800	100	75.0319	87.5159
AT3G55430	4.39159	3.17231	3.78195
AT3G55970	5.31271	4.97016	5.14144
AT3G56180	28.9093	24.9864	26.9478
AT3G56380	3.26348	3.01844	3.14096
AT3G56600	17.6979	22.3653	20.0316
AT3G56700	15.0528	17.3022	16.1775
AT3G56960	44.401	22.9088	33.6549
AT3G57690	100	26.7911	63.3955
AT3G58480	3.34354	3.50412	3.42383
AT3G59280	3.53861	3.14948	3.34404
AT3G59480	6.09663	6.33607	6.21635
AT3G59510	100	52.8311	76.4156
AT3G59830	6.31536	7.13397	6.72467
AT3G60570	16.7406	9.28778	13.0142
AT3G61160	61.0687	18.7397	39.9042
AT3G61380	5.45179	4.6558	5.0538
AT3G61880	3.22594	3.30769	3.26682
AT3G62020	5.70806	5.05268	5.38037
AT3G62170	100	98.3928	99.1964
AT3G62220	6.74045	4.14678	5.44361
AT3G62270	4.52483	4.62973	4.57728
AT3G62730	3.52989	3.68021	3.60505
AT3G62830	3.96534	3.35037	3.65785
AT4G00040	100	20.0131	60.0066
AT4G00430	4.1006	3.5599	3.83025
AT4G01280	2.88846	3.57731	3.23288
AT4G01470	62.6488	44.7993	53.7241
AT4G01480	3.9323	3.90177	3.91703
AT4G02250	72.2387	38.1742	55.2065
AT4G02690	28.6189	19.1432	23.881
AT4G03290	37.4181	30.0269	33.7225
AT4G03320	3.39779	3.05876	3.22827
AT4G03500	3.29638	2.96671	3.13154
AT4G04460	100	26.9786	63.4893
AT4G08895	11.2596	7.66861	9.46411
AT4G09450	5.65304	5.1158	5.38442
AT4G09740	4.52591	5.60321	5.06456
AT4G09950	9.17187	8.81529	8.99358
AT4G10250	100	85.5895	92.7948
AT4G10260	20.2753	18.974	19.6246
AT4G10960	5.71781	4.59508	5.15645
AT4G12110	69.7642	58.2105	63.9873
AT4G12120	3.43454	3.00371	3.21912
AT4G12400	3.92306	3.16818	3.54562
AT4G12860	5.02195	5.94376	5.48285
AT4G13460	4.2368	4.26511	4.25096
AT4G14080	96.637	73.7117	85.1744
AT4G14780	4.2936	7.84711	6.07035
AT4G15530	3.54945	2.94603	3.24774
AT4G16480	13.3923	10.7744	12.0833
AT4G16745	3.69299	4.16315	3.92807
AT4G17920	10.3242	12.2425	11.2834
AT4G18596	3.72903	3.93186	3.83045
AT4G18780	4.51896	3.66661	4.09278
AT4G18990	4.96248	5.03505	4.99877
AT4G20460	4.35806	4.3133	4.33568
AT4G21120	3.15212	3.31578	3.23395
AT4G21320	11.0492	8.74184	9.89554
AT4G21326	10.3689	11.9241	11.1465
AT4G21680	5.45578	3.16362	4.3097
AT4G21810	6.62923	6.6356	6.63242
AT4G21860	2.95105	3.27657	3.11381
AT4G23660	9.56105	10.0109	9.78596
AT4G23690	4.5378	3.60805	4.07293
AT4G23920	22.519	18.7586	20.6388
AT4G24190	4.86672	2.73637	3.80154
AT4G24430	4.41104	6.22426	5.31765
AT4G24640	100	63.9061	81.9531
AT4G25040	6.84449	8.23591	7.5402
AT4G25100	4.24809	3.58616	3.91713
AT4G25780	45.5809	34.1374	39.8592
AT4G25950	31.6987	20.3233	26.011
AT4G26260	34.8699	23.5888	29.2294
AT4G26470	10.1042	11.615	10.8596
AT4G26580	12.5843	15.1611	13.8727
AT4G26830	5.44005	4.8228	5.13142
AT4G27260	3.64307	4.16436	3.90371
AT4G27450	3.72725	3.68174	3.7045
AT4G27580	5.61959	6.56842	6.094
AT4G27790	13.012	14.2791	13.6456
AT4G28480	5.53652	2.88562	4.21107
AT4G28500	5.74911	6.3128	6.03096
AT4G28700	3.68791	2.93001	3.30896
AT4G29460	28.6058	23.6352	26.1205
AT4G29490	2.85554	3.9681	3.41182
AT4G30810	6.83798	4.52163	5.67981
AT4G30950	3.3181	3.61602	3.46706
AT4G31470	4.06861	3.71248	3.89055
AT4G31870	3.1635	3.07578	3.11964
AT4G32770	4.45506	3.62128	4.03817
AT4G33355	100	46.0735	73.0368
AT4G33970	3.76114	5.08454	4.42284
AT4G34380	3.85539	5.3499	4.60265
AT4G34510	3.84321	3.68057	3.76189
AT4G34800	3.16644	3.19033	3.17839
AT4G34810	3.40728	3.42972	3.4185
AT4G34850	47.4541	19.9033	33.6787
AT4G35010	100	72.31	86.155
AT4G35950	4.40956	3.0087	3.70913
AT4G37960	100	83.3153	91.6577
AT4G38190	4.55994	4.48097	4.52046
AT4G38420	7.96052	6.77626	7.36839
AT4G39110	12.2423	11.6935	11.9679
AT4G39700	5.47465	6.30322	5.88894
AT4G39800	3.27602	4.32277	3.7994
AT5G01410	3.66194	2.92576	3.29385
AT5G01980	5.03294	5.09322	5.06308
AT5G02230	3.09527	3.66028	3.37777
AT5G02490	3.10053	4.17546	3.638
AT5G02500	2.86347	3.26579	3.06463
AT5G02540	6.26916	6.99618	6.63267
AT5G03260	5.20392	4.92334	5.06363
AT5G03620	5.99643	7.87172	6.93407
AT5G03690	3.75327	3.75557	3.75442
AT5G03800	3.85736	4.05594	3.95665
AT5G04770	10.9391	9.70481	10.322
AT5G06300	3.86267	4.50568	4.18418
AT5G07230	44.3774	32.4585	38.4179
AT5G07330	9.7877	12.187	10.9873
AT5G07430	32.6232	21.4257	27.0245
AT5G07460	4.03977	4.51152	4.27565
AT5G09430	20.7693	22.9136	21.8415
AT5G09550	100	96.582	98.291
AT5G09570	3.30722	2.70369	3.00545
AT5G09970	32.5034	22.1715	27.3375
AT5G10050	3.18917	3.49527	3.34222
AT5G10090	5.99107	7.66355	6.82731
AT5G10500	5.42173	7.252	6.33686
AT5G11100	4.71489	7.01881	5.86685
AT5G12020	24.4332	21.7563	23.0947
AT5G12030	8.95712	7.27984	8.11848
AT5G12870	3.55105	4.39794	3.9745
AT5G13370	37.9954	18.2573	28.1263
AT5G13990	25.2022	10.3222	17.7622
AT5G14380	9.68017	10.0452	9.8627
AT5G14760	7.85201	8.37963	8.11582
AT5G14980	11.5382	11.5046	11.5214
AT5G15110	100	83.9758	91.9879
AT5G15250	5.83288	6.48433	6.1586
AT5G16340	6.08987	5.84741	5.96864
AT5G16370	6.88501	6.02606	6.45554
AT5G16960	65.5867	37.2861	51.4364
AT5G19580	7.54563	12.2888	9.91723
AT5G20410	5.04719	5.99069	5.51894
AT5G20620	3.33602	3.09248	3.21425
AT5G20700	2.85662	3.76614	3.31138
AT5G20710	11.0342	13.2279	12.1311
AT5G22020	5.04551	5.79099	5.41825
AT5G24090	17.9437	13.2675	15.6056
AT5G25450	2.81509	4.71304	3.76406
AT5G25770	2.93045	3.89925	3.41485
AT5G25880	4.58777	4.50462	4.54619
AT5G26060	18.2832	28.7246	23.5039
AT5G26220	5.15111	6.29665	5.72388
AT5G27000	2.64726	4.36769	3.50748
AT5G27660	4.57459	3.7031	4.13885
AT5G38160	99.95	70.4764	85.2132
AT5G39400	13.9163	17.5677	15.742
AT5G41800	8.50977	7.80214	8.15596
AT5G43360	71.6897	16.8646	44.2772
AT5G43400	2.79174	3.69382	3.24278
AT5G44300	80.8277	40.1883	60.508
AT5G44390	33.3667	28.5463	30.9565
AT5G44480	3.01744	3.02346	3.02045
AT5G44540	42.3496	22.4704	32.41
AT5G45350	3.44807	3.03041	3.23924
AT5G45820	13.7876	20.6228	17.2052
AT5G46160	3.21671	3.50776	3.36223
AT5G46650	8.11701	8.21785	8.16743
AT5G47120	3.55674	3.40115	3.47895
AT5G48140	64.2756	49.7914	57.0335
AT5G48230	3.65948	3.20498	3.43223
AT5G49170	5.20061	4.3417	4.77116
AT5G49270	10.3112	6.80565	8.55842
AT5G49360	7.50469	5.99603	6.75036
AT5G49910	5.76206	4.31441	5.03824
AT5G51030	7.69373	12.8181	10.2559
AT5G51740	8.5582	6.38803	7.47312
AT5G51830	2.98496	3.31011	3.14753
AT5G51890	3.1032	3.71312	3.40816
AT5G52360	3.52141	3.16072	3.34107
AT5G53120	4.04765	4.13864	4.09314
AT5G53340	6.43095	3.12213	4.77654
AT5G53820	66.7156	64.6921	65.7039
AT5G54240	21.9737	19.361	20.6673
AT5G54510	7.49788	7.41255	7.45522
AT5G54690	7.78047	7.55512	7.66779
AT5G55470	2.56772	4.00959	3.28865
AT5G55590	3.81116	3.4248	3.61798
AT5G55910	25.6371	22.4226	24.0299
AT5G55970	23.7535	19.973	21.8633
AT5G56000	4.05321	3.08652	3.56987
AT5G56110	10.5325	13.3515	11.942
AT5G56630	3.26223	4.26151	3.76187
AT5G56750	3.42153	3.33614	3.37884
AT5G57220	3.96277	4.20338	4.08307
AT5G57670	5.02742	5.58484	5.30613
AT5G57690	5.19883	7.92562	6.56222
AT5G57970	6.66858	5.37352	6.02105
AT5G58050	43.0496	14.0626	28.5561
AT5G58170	60.5804	22.6305	41.6054
AT5G58784	100	65.8011	82.9005
AT5G58910	6.96811	5.03102	5.99956
AT5G59310	3.27128	3.02375	3.14752
AT5G59320	3.15279	3.42096	3.28688
AT5G59330	3.15259	3.30362	3.2281
AT5G59370	11.4697	12.1889	11.8293
AT5G59720	87.535	34.6781	61.1066
AT5G60020	3.50347	3.62074	3.56211
AT5G60740	4.31146	6.03445	5.17296
AT5G61790	3.24452	3.1291	3.18681
AT5G62150	14.0815	12.8741	13.4778
AT5G62210	5.09884	4.37041	4.73463
AT5G62310	5.25262	7.22902	6.24082
AT5G62850	2.85474	3.29444	3.07459
AT5G63330	3.96863	2.71112	3.33988
AT5G64510	7.40165	7.10424	7.25295
AT5G64790	17.8256	18.4389	18.1323
AT5G65090	5.78419	6.20208	5.99313
AT5G65690	4.81786	5.10243	4.96015
AT5G66110	4.14226	3.9834	4.06283
AT5G66170	24.1167	14.8783	19.4975

## Sheet: RGMS_down-regulated
GenBank	R1_Ratio(F/S)	R2_Ratio(F/S)	average
AT1G01310	4.0696	4.13712	4.10336
AT1G01780	4.57071	9.98383	7.27727
AT1G02010	8.04683	6.08746	7.06715
AT1G02520	3.45537	2.76011	3.10774
AT1G02790	100	100	100
AT1G03620	3.63168	3.59851	3.6151
AT1G04540	3.69137	4.99034	4.34086
AT1G06170	2.78454	3.58082	3.18268
AT1G06250	15.4127	19.5484	17.4806
AT1G06260	46.8448	100	73.4224
AT1G06990	27.0596	28.8575	27.9586
AT1G08325	3.26865	3.1256	3.19712
AT1G08630	3.89967	3.21365	3.55666
AT1G09550	7.28397	7.6845	7.48424
AT1G09610	4.60941	3.64737	4.12839
AT1G12070	36.0042	97.7135	66.8588
AT1G13140	12.3154	15.1028	13.7091
AT1G13150	18.8277	24.3974	21.6125
AT1G13970	21.2279	23.9866	22.6072
AT1G15415	51.5737	78.6349	65.1043
AT1G15460	3.03655	3.33804	3.18729
AT1G15580	2.10707	5.57808	3.84258
AT1G16380	9.49685	10.5078	10.0023
AT1G18280	7.22552	5.71981	6.47266
AT1G18520	3.33638	2.91625	3.12632
AT1G18750	6.25234	4.95084	5.60159
AT1G18990	22.3397	16.4228	19.3812
AT1G19510	4.109	3.2949	3.70195
AT1G19970	3.58555	3.19112	3.38833
AT1G20080	21.5008	18.6986	20.0997
AT1G20120	36.0833	91.1577	63.6205
AT1G20150	3.14329	6.9352	5.03924
AT1G22760	18.0983	18.6972	18.3978
AT1G23140	4.26911	4.95108	4.6101
AT1G23660	6.2119	8.04363	7.12776
AT1G23730	3.97442	3.93588	3.95515
AT1G24030	5.37636	4.96576	5.17106
AT1G26320	5.98418	4.59834	5.29126
AT1G26610	15.5657	11.5662	13.5659
AT1G26780	2.8718	3.13527	3.00354
AT1G29140	65.9877	88.0127	77.0002
AT1G30860	8.0893	7.33778	7.71354
AT1G32780	16.7689	14.4594	15.6142
AT1G33430	3.24839	5.36558	4.30699
AT1G35490	8.20933	4.98303	6.59618
AT1G42470	3.96299	3.95026	3.95662
AT1G44160	3.67495	4.09227	3.88361
AT1G48470	16.0114	15.7008	15.8561
AT1G48990	3.508	3.06669	3.28735
AT1G49310	38.7649	54.8456	46.8052
AT1G50310	30.1607	77.9788	54.0697
AT1G51170	3.15974	2.84334	3.00154
AT1G51410	7.29263	6.94874	7.12068
AT1G52570	4.29816	4.66858	4.48337
AT1G52680	24.0371	81.493	52.765
AT1G53700	4.29732	4.05044	4.17388
AT1G54870	7.35992	8.61764	7.98878
AT1G57590	68.4024	100	84.2012
AT1G58120	10.4765	14.6625	12.5695
AT1G60210	4.76914	5.05771	4.91342
AT1G61070	5.52005	8.18639	6.85322
AT1G61110	38.6899	46.0426	42.3663
AT1G61590	4.15867	4.52135	4.34001
AT1G61700	3.41697	3.45973	3.43835
AT1G62450	3.19615	3.45149	3.32382
AT1G62660	3.1027	3.25546	3.17908
AT1G63060	23.5474	48.2486	35.898
AT1G64060	2.83476	4.14257	3.48867
AT1G64110	8.14129	9.43405	8.78767
AT1G66080	3.9225	3.80709	3.86479
AT1G66570	5.05119	5.38944	5.22031
AT1G66850	25.18	41.7084	33.4442
AT1G67290	31.4907	46.3564	38.9235
AT1G67640	7.88251	6.91109	7.3968
AT1G68190	4.38746	3.33103	3.85925
AT1G68610	7.29651	5.22608	6.2613
AT1G69500	7.09581	4.88565	5.99073
AT1G69800	3.82402	5.38315	4.60358
AT1G69820	3.15498	3.297	3.22599
AT1G69850	3.28849	2.75993	3.02421
AT1G69880	6.64703	7.53449	7.09076
AT1G71160	7.76935	7.32134	7.54535
AT1G71770	20.1317	17.3557	18.7437
AT1G71880	6.63288	13.8766	10.2547
AT1G72100	4.34099	3.44194	3.89147
AT1G72960	19.3769	20.1845	19.7807
AT1G73600	18.7989	33.3667	26.0828
AT1G74540	6.51496	15.1433	10.8291
AT1G75160	4.97243	3.31779	4.14511
AT1G75890	3.69713	2.39904	3.04808
AT1G75920	87.6332	100	93.8166
AT1G75930	16.9533	41.5904	29.2719
AT1G77210	19.5506	20.8794	20.215
AT1G77590	2.07896	6.49368	4.28632
AT1G78440	4.9123	3.51688	4.21459
AT1G78955	4.77807	8.56648	6.67228
AT1G80660	51.4092	100	75.7046
AT2G03060	4.37707	3.33391	3.85549
AT2G03200	10.4554	12.7345	11.595
AT2G03850	41.7136	90.7523	66.233
AT2G03980	29.558	49.2078	39.3829
AT2G07560	79.1378	100	89.5689
AT2G13350	9.76284	13.031	11.3969
AT2G13570	9.45637	33.4068	21.4316
AT2G13675	4.80481	7.73353	6.26917
AT2G13900	11.3537	18.4744	14.914
AT2G16910	5.44651	3.9946	4.72056
AT2G17950	11.5104	8.72974	10.1201
AT2G18130	7.35722	9.54545	8.45133
AT2G19070	31.4795	44.484	37.9818
AT2G19110	3.77792	4.29153	4.03473
AT2G19330	3.40622	3.77855	3.59238
AT2G19770	28.2445	60.6833	44.4639
AT2G19980	49.2698	83.5981	66.4339
AT2G21730	6.35643	6.33625	6.34634
AT2G22950	4.21242	3.78294	3.99768
AT2G23800	4.67387	6.01406	5.34396
AT2G23900	60.5734	100	80.2867
AT2G24370	9.03912	9.18274	9.11093
AT2G24450	4.61628	5.27944	4.94786
AT2G25600	5.88551	4.61325	5.24938
AT2G28680	6.70958	7.3409	7.02524
AT2G30290	11.6297	6.28125	8.95545
AT2G31100	5.82663	6.24606	6.03634
AT2G31360	3.84919	4.07403	3.96161
AT2G31500	18.7417	12.4108	15.5763
AT2G31980	46.1128	42.8192	44.466
AT2G33330	6.50998	8.5706	7.54029
AT2G35210	6.31344	6.40644	6.35994
AT2G38080	4.17443	3.45272	3.81357
AT2G38500	4.01502	2.939	3.47701
AT2G38920	5.94932	6.12715	6.03824
AT2G39130	3.18356	3.18059	3.18207
AT2G39540	22.2274	27.2985	24.763
AT2G41210	7.60984	6.52456	7.0672
AT2G41290	4.69322	5.89821	5.29571
AT2G43130	3.28425	2.97123	3.12774
AT2G43230	3.36616	3.07443	3.22029
AT2G43820	2.4262	3.77611	3.10115
AT2G45800	7.6925	15.8733	11.7829
AT2G46210	4.07774	5.66518	4.87146
AT2G46300	8.53072	6.70875	7.61974
AT2G46400	3.87295	2.78246	3.3277
AT2G46860	72.0838	55.0903	63.5871
AT2G47030	74.6244	100	87.3122
AT2G47040	88.2538	100	94.1269
AT2G47050	14.9699	45.9834	30.4766
AT3G01270	100	100	100
AT3G02480	12.0306	14.4111	13.2208
AT3G03430	43.3629	72.8226	58.0927
AT3G03760	5.17549	6.26767	5.72158
AT3G03910	7.25196	5.78536	6.51866
AT3G04360	12.2607	10.0414	11.151
AT3G05140	4.21091	3.86608	4.03849
AT3G05260	2.80708	3.56902	3.18805
AT3G05290	3.9245	4.51439	4.21945
AT3G06260	5.5625	5.82727	5.69488
AT3G07120	12.3678	10.1231	11.2455
AT3G07820	4.83341	7.07829	5.95585
AT3G07840	10.0924	27.6342	18.8633
AT3G08040	6.4749	5.90145	6.18817
AT3G09805	3.98317	2.54424	3.2637
AT3G10600	4.48651	3.92221	4.20436
AT3G11930	4.54068	6.06866	5.30467
AT3G12545	9.8277	8.94398	9.38584
AT3G13390	63.1408	100	81.5704
AT3G13400	82.4637	100	91.2318
AT3G13890	5.89289	4.55693	5.22491
AT3G14450	3.99569	3.3621	3.6789
AT3G15400	26.1019	46.5268	36.3143
AT3G15510	10.5386	15.7082	13.1234
AT3G15850	1.70893	7.58846	4.6487
AT3G15870	3.28143	3.55591	3.41867
AT3G17060	7.75842	7.57037	7.66439
AT3G17760	10.4068	13.9317	12.1692
AT3G17790	4.24425	3.78832	4.01629
AT3G18220	3.36654	3.07829	3.22242
AT3G18570	8.79219	7.31358	8.05288
AT3G18590	4.3058	9.96929	7.13755
AT3G18660	3.10729	2.99927	3.05328
AT3G19090	25.5274	21.2934	23.4104
AT3G19310	4.55616	6.20051	5.37833
AT3G20560	2.67603	4.66965	3.67284
AT3G20590	9.84458	4.64827	7.24642
AT3G21920	22.8074	30.657	26.7322
AT3G21930	10.3443	15.1782	12.7612
AT3G22850	3.62801	2.6664	3.1472
AT3G25050	80.7165	100	90.3583
AT3G27200	5.34828	8.5834	6.96584
AT3G27440	6.57519	5.72997	6.15258
AT3G36659	4.94093	5.44986	5.19539
AT3G42640	57.9494	100	78.9747
AT3G42850	3.02037	3.99997	3.51017
AT3G42950	3.42518	4.15785	3.79152
AT3G43860	18.7601	20.2564	19.5083
AT3G44170	15.9989	21.1837	18.5913
AT3G45280	3.55824	4.72867	4.14346
AT3G46520	9.03866	7.47943	8.25905
AT3G51000	7.53766	10.9566	9.24714
AT3G51300	8.82345	10.7966	9.81001
AT3G51590	22.4236	37.1361	29.7798
AT3G52080	6.62476	4.4782	5.55148
AT3G52160	5.74658	6.9174	6.33199
AT3G52460	3.94847	3.67386	3.81116
AT3G54700	8.76613	8.1884	8.47726
AT3G56380	2.85349	3.22896	3.04123
AT3G56960	24.604	38.9105	31.7573
AT3G57690	30.9656	100	65.4828
AT3G59440	5.13101	4.07957	4.60529
AT3G59830	17.2521	14.9927	16.1224
AT3G60460	6.83269	5.70783	6.27026
AT3G60570	8.08462	10.7956	9.44013
AT3G61160	20.0553	45.0775	32.5664
AT3G61380	3.06417	4.46447	3.76432
AT3G62170	100	100	100
AT3G62220	3.24076	6.80249	5.02162
AT3G62270	7.98459	8.72136	8.35298
AT4G00040	20.5896	57.8168	39.2032
AT4G01470	36.857	46.1787	41.5178
AT4G01480	3.48571	2.99401	3.23986
AT4G02250	39.6412	53.7895	46.7153
AT4G03290	20.4549	19.4258	19.9403
AT4G03500	6.98489	7.84092	7.41291
AT4G04460	28.6891	32.5087	30.5989
AT4G08036	2.98446	3.013	2.99873
AT4G08895	4.61775	4.11751	4.36763
AT4G10260	22.6487	17.8686	20.2586
AT4G10960	3.51906	4.29164	3.90535
AT4G12110	21.1928	18.0362	19.6145
AT4G12410	3.42117	2.61113	3.01615
AT4G12860	3.55155	4.36435	3.95795
AT4G13230	82.564	100	91.282
AT4G13460	4.68185	2.79364	3.73775
AT4G14780	8.4179	8.21862	8.31826
AT4G16480	7.61976	9.93493	8.77734
AT4G17920	12.8942	10.9525	11.9234
AT4G18780	4.99938	3.84669	4.42303
AT4G19680	4.6327	6.3121	5.4724
AT4G20460	6.15774	6.30521	6.23147
AT4G21230	3.77773	3.34092	3.55932
AT4G22680	3.84048	2.69836	3.26942
AT4G23230	7.75287	8.1036	7.92823
AT4G23660	4.82454	5.03997	4.93225
AT4G23920	6.82339	7.79484	7.30911
AT4G24430	4.5037	4.4318	4.46775
AT4G24640	74.4876	100	87.2438
AT4G25040	6.31639	8.88628	7.60133
AT4G25780	4.22472	3.85819	4.04145
AT4G25950	20.1415	35.5366	27.839
AT4G26470	7.37627	7.84424	7.61025
AT4G26580	7.11024	6.38602	6.74813
AT4G27480	5.63134	4.55427	5.0928
AT4G27790	7.86321	8.94326	8.40324
AT4G28500	10.3356	6.9792	8.65738
AT4G28700	8.1192	11.0133	9.56627
AT4G30810	1.88447	4.59257	3.23852
AT4G30950	4.09347	3.8649	3.97918
AT4G33355	59.7294	100	79.8647
AT4G33970	3.40304	3.32239	3.36272
AT4G34380	4.57095	3.13806	3.85451
AT4G34810	8.73535	9.1581	8.94672
AT4G35380	6.98953	4.90237	5.94595
AT4G36140	32.2461	43.7082	37.9772
AT4G37960	100	100	100
AT4G38190	5.67334	5.51244	5.59289
AT4G38420	3.94703	3.91443	3.93073
AT4G39110	7.51273	4.98013	6.24643
AT4G39700	4.25279	4.40515	4.32897
AT5G02390	4.11316	3.69212	3.90264
AT5G03260	3.0657	3.20704	3.13637
AT5G03620	14.7097	21.6431	18.1764
AT5G03960	3.1983	3.43131	3.31481
AT5G06840	4.84053	4.03419	4.43736
AT5G07430	43.5951	25.2022	34.3987
AT5G09430	10.2587	7.56945	8.91408
AT5G09550	100	100	100
AT5G09630	3.21682	2.98034	3.09858
AT5G09970	8.82917	11.2708	10.05
AT5G10050	3.62401	4.16098	3.8925
AT5G10090	4.91309	4.45929	4.68619
AT5G10500	5.26582	4.80936	5.03759
AT5G12870	6.21697	4.58465	5.40081
AT5G13370	7.39813	10.2578	8.82795
AT5G13990	31.0755	20.2745	25.675
AT5G14150	3.21422	3.05355	3.13388
AT5G14380	10.1598	7.92387	9.04182
AT5G14760	3.85756	3.84019	3.84887
AT5G14980	5.48965	5.44289	5.46627
AT5G15110	100	100	100
AT5G16370	2.77838	3.54064	3.15951
AT5G16960	9.37109	14.7907	12.0809
AT5G17420	3.83401	3.49672	3.66537
AT5G19580	3.4823	3.54967	3.51599
AT5G19610	11.2538	16.9889	14.1214
AT5G20710	27.6817	50.8544	39.268
AT5G23270	6.41066	6.7491	6.57988
AT5G24090	4.76021	3.79108	4.27564
AT5G26060	34.0182	31.5766	32.7974
AT5G27000	6.94052	4.90773	5.92413
AT5G38160	3.94931	3.92563	3.93747
AT5G38710	32.3494	33.9489	33.1492
AT5G39650	3.18623	3.41842	3.30232
AT5G41800	3.23479	3.29183	3.26331
AT5G43360	4.32515	6.2049	5.26503
AT5G44300	43.1215	82.4878	62.8046
AT5G44390	32.1817	66.4982	49.34
AT5G45820	12.5253	11.2551	11.8902
AT5G46650	12.9057	12.2989	12.6023
AT5G48140	70.8512	100	85.4256
AT5G49270	2.92423	3.5993	3.26176
AT5G50750	5.77886	4.63019	5.20452
AT5G51030	12.3343	12.71	12.5222
AT5G53120	3.7071	4.2431	3.9751
AT5G53340	3.62351	8.38441	6.00396
AT5G53820	100	100	100
AT5G54240	5.44738	5.14282	5.2951
AT5G54690	3.28419	3.02161	3.1529
AT5G55470	2.89961	3.42548	3.16255
AT5G55910	21.0115	20.2462	20.6289
AT5G55970	3.46723	7.15881	5.31302
AT5G56970	8.91474	8.29497	8.60485
AT5G57220	13.376	9.95263	11.6643
AT5G57670	8.93867	6.58766	7.76316
AT5G57690	4.828	5.64092	5.23446
AT5G58050	19.0757	58.2615	38.6686
AT5G58170	25.2244	40.7581	32.9912
AT5G58660	3.81481	3.76697	3.79089
AT5G58784	45.9967	59.6659	52.8313
AT5G59370	5.44171	4.59318	5.01744
AT5G59720	3.84684	3.28689	3.56686
AT5G62210	5.01492	3.76984	4.39238
AT5G62310	9.96318	9.051	9.50709
AT5G62850	11.5127	8.13544	9.82406
AT5G64790	11.4801	17.0506	14.2654
AT5G65090	3.85823	3.95249	3.90536
AT5G65690	3.63421	3.53448	3.58434
AT5G66170	6.54423	8.36827	7.45625
AT5G67550	4.28336	3.79978	4.04157

## Sheet: OguCMS_down-regulated
GenBank	Ogu1_Ratio(F/S)	Ogu2_Ratio(F/S)	average
AT1G01310	14.9982	13.1043	14.0512
AT1G01460	7.009	6.41289	6.71094
AT1G01600	3.18969	3.87144	3.53056
AT1G01750	11.2258	10.4206	10.8232
AT1G01780	5.81264	12.6419	9.22727
AT1G02010	4.21746	2.70067	3.45907
AT1G02790	49.9376	100	74.9688
AT1G03170	3.71247	2.64029	3.17638
AT1G03550	21.3433	16.8478	19.0955
AT1G03620	7.49873	5.78051	6.63962
AT1G04250	4.13334	4.32854	4.23094
AT1G04540	10.6867	12.1706	11.4287
AT1G05630	3.13228	3.04179	3.08703
AT1G06250	28.0433	22.9358	25.4895
AT1G06260	62.3616	100	81.1808
AT1G06280	3.85083	5.74927	4.80005
AT1G06990	29.8526	27.4145	28.6335
AT1G08150	3.64251	2.39055	3.01653
AT1G08250	4.94459	4.597	4.7708
AT1G08500	5.85658	5.07452	5.46555
AT1G08790	6.13956	6.36424	6.2519
AT1G08800	2.64451	3.42511	3.03481
AT1G09550	7.55718	7.54888	7.55303
AT1G09610	6.5915	4.61076	5.60113
AT1G10070	5.38038	4.25787	4.81913
AT1G11570	5.18046	3.4699	4.32518
AT1G11770	28.3284	42.6694	35.4989
AT1G12070	56.0915	62.692	59.3918
AT1G12570	7.97372	8.40463	8.18918
AT1G13140	23.8912	30.1377	27.0144
AT1G13150	36.8017	49.2393	43.0205
AT1G13970	34.836	41.7973	38.3166
AT1G15360	3.31625	5.24631	4.28128
AT1G15415	91.2692	100	95.6346
AT1G15990	7.61668	6.90412	7.2604
AT1G16380	28.8795	23.5322	26.2058
AT1G17030	17.3079	13.056	15.182
AT1G17430	3.78177	4.10912	3.94545
AT1G18160	6.78865	8.71619	7.75242
AT1G18280	9.12572	9.90511	9.51541
AT1G18750	12.4168	14.9676	13.6922
AT1G18810	4.89316	4.64993	4.77154
AT1G18980	3.62874	3.60379	3.61626
AT1G18990	59.627	46.6222	53.1246
AT1G19510	6.3658	4.45248	5.40914
AT1G19640	5.44878	6.30883	5.8788
AT1G20080	31.4459	29.0309	30.2384
AT1G20130	100	100	100
AT1G20190	17.4248	24.3754	20.9001
AT1G20620	3.17045	8.52798	5.84922
AT1G21400	3.16291	3.96937	3.56614
AT1G22640	2.92723	3.60011	3.26367
AT1G22760	7.31448	5.84426	6.57937
AT1G23040	3.26221	3.28874	3.27548
AT1G23200	5.37759	6.8112	6.09439
AT1G23660	11.0558	9.93651	10.4961
AT1G23730	18.8142	22.2722	20.5432
AT1G24030	4.15434	3.30635	3.73035
AT1G24620	11.6911	16.7966	14.2438
AT1G24735	2.67023	5.92561	4.29792
AT1G25230	11.5725	14.6269	13.0997
AT1G26320	4.0384	2.77531	3.40686
AT1G26480	100	100	100
AT1G26610	6.09145	3.60046	4.84595
AT1G26820	3.54466	2.99011	3.26739
AT1G28380	3.7893	3.09874	3.44402
AT1G28430	5.64192	5.98512	5.81352
AT1G29140	87.5743	100	93.7871
AT1G29500	4.45404	3.6998	4.07692
AT1G30740	3.81075	4.66485	4.2378
AT1G30860	17.3228	14.2118	15.7673
AT1G30900	5.57643	3.88244	4.72943
AT1G32780	3.82873	2.93894	3.38383
AT1G33440	4.97117	3.66046	4.31581
AT1G35490	20.4382	15.3417	17.8899
AT1G44160	11.584	14.0254	12.8047
AT1G45204	4.96532	3.04168	4.0035
AT1G47980	19.9241	20.9965	20.4603
AT1G48020	64.2141	100	82.1071
AT1G48330	3.85753	2.53332	3.19542
AT1G48470	9.24046	10.5684	9.90441
AT1G48990	11.1328	13.019	12.0759
AT1G49310	6.28475	7.35954	6.82215
AT1G50310	27.7609	61.8735	44.8172
AT1G51410	29.9502	24.0639	27.007
AT1G52570	3.68354	3.57297	3.62825
AT1G52680	26.9057	67.6315	47.2686
AT1G53700	3.83327	2.54873	3.191
AT1G54120	2.83207	5.5107	4.17139
AT1G54560	7.43712	5.31465	6.37589
AT1G54870	8.83431	5.96531	7.39981
AT1G54890	4.31912	3.68857	4.00384
AT1G55260	2.85255	3.43601	3.14428
AT1G55920	2.52826	4.79775	3.663
AT1G57590	72.7587	100	86.3794
AT1G58120	29.1843	53.2935	41.2389
AT1G59730	3.3945	2.98449	3.18949
AT1G60210	10.9395	9.50995	10.2247
AT1G61110	100	100	100
AT1G62280	32.448	29.6217	31.0349
AT1G63060	24.4776	50.5842	37.5309
AT1G64800	7.8186	7.22841	7.52351
AT1G66360	6.59161	5.35034	5.97097
AT1G66570	8.35296	7.98212	8.16754
AT1G66850	4.89071	5.62205	5.25638
AT1G67290	45.6881	55.7165	50.7023
AT1G67640	6.16992	4.87083	5.52037
AT1G67980	3.27176	2.85133	3.06154
AT1G68190	5.24954	4.53984	4.89469
AT1G68610	19.621	10.5668	15.0939
AT1G69710	8.10021	3.73295	5.91658
AT1G69820	15.7616	12.1383	13.9499
AT1G69850	7.00533	4.92956	5.96745
AT1G69880	7.73347	6.51988	7.12668
AT1G69940	3.84255	4.9754	4.40898
AT1G70410	2.9059	3.10528	3.00559
AT1G70790	6.00418	4.84541	5.42479
AT1G70830	3.45586	2.97412	3.21499
AT1G71160	5.30051	4.2024	4.75146
AT1G71770	3.65616	3.25801	3.45708
AT1G71880	4.8446	8.20883	6.52671
AT1G72960	9.37136	6.16264	7.767
AT1G73070	5.8828	3.36936	4.62608
AT1G73600	24.9862	36.6448	30.8155
AT1G73630	12.9102	12.5854	12.7478
AT1G73830	7.01452	5.51812	6.26632
AT1G74540	26.4862	63.6699	45.0781
AT1G74830	5.44183	4.87377	5.1578
AT1G75160	7.24052	6.6398	6.94016
AT1G75920	100	100	100
AT1G75930	20.7525	42.4899	31.6212
AT1G76890	4.01702	4.64634	4.33168
AT1G77210	27.6449	32.9381	30.2915
AT1G77330	3.59098	3.94487	3.76792
AT1G77590	2.27097	6.32691	4.29894
AT1G77990	3.30509	3.2285	3.2668
AT1G78000	9.27262	5.977	7.62481
AT1G78530	4.24161	4.16367	4.20264
AT1G78955	2.76757	4.43156	3.59957
AT1G79400	16.6572	19.3476	18.0024
AT1G80660	45.3415	80.1218	62.7316
AT2G01275	17.072	13.2691	15.1706
AT2G03200	9.38785	10.0801	9.73399
AT2G03850	70.3395	100	85.1698
AT2G03980	82.726	100	91.363
AT2G11005	4.03768	2.98733	3.5125
AT2G13350	29.9288	35.9002	32.9145
AT2G13570	11.2129	37.7872	24.5
AT2G13675	3.21828	3.60245	3.41037
AT2G13900	21.1642	11.5784	16.3713
AT2G14960	3.9083	2.65545	3.28187
AT2G17890	18.2056	9.28126	13.7434
AT2G19070	49.0532	77.8756	63.4644
AT2G19330	6.19084	4.27285	5.23184
AT2G19770	30.0476	64.0943	47.071
AT2G19980	67.8767	99.7506	83.8137
AT2G19990	4.43508	7.98811	6.2116
AT2G21220	5.12903	3.43446	4.28174
AT2G22950	4.32081	3.64926	3.98504
AT2G23570	4.78869	3.68691	4.2378
AT2G23800	3.93782	5.85168	4.89475
AT2G23900	92.3547	100	96.1773
AT2G24370	12.7771	13.3319	13.0545
AT2G24450	9.26267	10.5978	9.93025
AT2G25600	5.59464	6.47824	6.03644
AT2G27740	4.85033	4.46927	4.6598
AT2G28110	6.33301	7.03329	6.68315
AT2G28200	2.99206	3.47911	3.23558
AT2G28630	3.08004	3.82762	3.45383
AT2G29300	2.82429	3.29179	3.05804
AT2G30290	8.05199	5.28952	6.67075
AT2G30310	3.20107	3.31169	3.25638
AT2G30510	3.68346	2.47018	3.07682
AT2G30670	8.80545	10.8142	9.80982
AT2G31980	42.9962	93.6154	68.3058
AT2G32880	5.67074	6.82678	6.24876
AT2G33100	24.8731	18.2889	21.581
AT2G33110	7.68268	6.24005	6.96137
AT2G33330	6.88945	6.04964	6.46955
AT2G33670	18.854	10.6104	14.7322
AT2G34770	3.16245	2.86949	3.01597
AT2G34790	2.51653	4.13382	3.32518
AT2G35210	13.6464	7.59457	10.6205
AT2G36590	3.53541	3.37786	3.45664
AT2G37130	2.94815	3.18573	3.06694
AT2G37440	3.14862	2.96062	3.05462
AT2G37620	3.29599	3.2935	3.29475
AT2G37900	3.23214	3.28716	3.25965
AT2G38080	7.81576	6.34909	7.08242
AT2G38090	3.63067	3.86962	3.75015
AT2G38500	5.33565	4.29046	4.81306
AT2G38910	12.1745	7.4824	9.82844
AT2G38920	11.9217	12.6715	12.2966
AT2G39130	4.63717	5.20286	4.92002
AT2G39510	3.66624	2.33332	2.99978
AT2G39540	9.73601	9.8955	9.81576
AT2G39800	3.78022	6.01214	4.89618
AT2G39890	4.54692	3.87115	4.20904
AT2G40116	22.3103	25.6931	24.0017
AT2G40670	3.79814	3.71454	3.75634
AT2G41210	18.5405	15.8549	17.1977
AT2G41290	9.70451	9.63707	9.67079
AT2G41970	9.46392	10.3063	9.88511
AT2G43230	4.85122	3.83671	4.34396
AT2G43570	6.87244	5.14004	6.00624
AT2G43820	6.90599	13.3433	10.1246
AT2G43840	3.47182	4.4248	3.94831
AT2G43920	1.99431	4.0149	3.00461
AT2G45800	8.06942	17.7961	12.9328
AT2G46210	19.6864	26.0457	22.8661
AT2G46300	18.7138	14.8161	16.765
AT2G46860	100	100	100
AT2G47030	82.9795	100	91.4898
AT2G47040	100	100	100
AT2G47050	19.3507	59.2452	39.2979
AT2G47270	14.423	9.5428	11.9829
AT2G48020	3.06659	3.24831	3.15745
AT2G48150	3.94574	3.33051	3.63813
AT3G01270	100	100	100
AT3G01620	5.07514	4.72507	4.9001
AT3G01980	3.88643	5.17186	4.52914
AT3G02410	3.97138	3.41458	3.69298
AT3G02480	13.5369	12.6821	13.1095
AT3G02970	23.7637	16.8725	20.3181
AT3G03430	21.8331	24.5646	23.1988
AT3G03760	4.05934	2.963	3.51117
AT3G03780	7.63783	11.0856	9.36172
AT3G03900	5.27556	3.38922	4.33239
AT3G04360	4.67668	4.1994	4.43804
AT3G05140	12.6887	9.01266	10.8507
AT3G05150	24.7411	19.8032	22.2721
AT3G05260	4.47129	2.90899	3.69014
AT3G05290	4.1395	3.9414	4.04045
AT3G05880	3.07925	3.96742	3.52333
AT3G06260	14.2155	12.4524	13.3339
AT3G06490	4.13638	4.58512	4.36075
AT3G07010	6.48514	7.85706	7.1711
AT3G07120	8.30188	8.13895	8.22041
AT3G07490	3.45173	2.88495	3.16834
AT3G07820	10.8246	18.5805	14.7025
AT3G07840	13.0829	37.3176	25.2003
AT3G07960	14.0179	15.8735	14.9457
AT3G08040	6.65046	4.57924	5.61485
AT3G10120	4.86954	6.062	5.46577
AT3G10340	2.7847	4.1302	3.45745
AT3G10570	2.20878	3.987	3.09789
AT3G11180	7.13678	10.006	8.57139
AT3G11430	13.6089	12.9142	13.2615
AT3G11660	2.70252	3.60155	3.15204
AT3G11930	7.13189	10.4197	8.7758
AT3G13390	89.4174	100	94.7087
AT3G13400	100	100	100
AT3G13782	16.7645	10.5952	13.6799
AT3G14850	4.7235	4.65873	4.69111
AT3G15400	20.965	56.079	38.522
AT3G15500	4.13625	3.28967	3.71296
AT3G15510	3.31237	3.48682	3.3996
AT3G15850	1.74592	4.73465	3.24028
AT3G17060	24.9717	26.678	25.8249
AT3G17790	3.46839	3.39964	3.43401
AT3G18220	6.97419	4.34416	5.65918
AT3G18570	19.3197	15.8078	17.5637
AT3G18590	3.50956	3.2103	3.35993
AT3G18810	27.7716	35.1148	31.4432
AT3G19090	29.2738	22.9132	26.0935
AT3G19230	11.7651	6.50292	9.13402
AT3G19310	17.5952	13.7747	15.6849
AT3G20090	2.93271	3.14859	3.04065
AT3G20190	3.92735	3.64925	3.7883
AT3G20220	100	100	100
AT3G20300	4.43722	3.23653	3.83688
AT3G20370	2.57257	3.67961	3.12609
AT3G20580	12.373	6.96325	9.66813
AT3G20590	14.5662	11.8343	13.2003
AT3G21180	8.63192	7.14725	7.88959
AT3G21700	7.731	6.0396	6.8853
AT3G21930	5.95221	9.18679	7.5695
AT3G22850	7.04116	6.55647	6.79882
AT3G22910	2.90227	3.20388	3.05307
AT3G23270	29.5774	26.1712	27.8743
AT3G25050	86.4919	100	93.2459
AT3G26160	4.77933	3.04303	3.91118
AT3G26240	5.82449	4.42566	5.12508
AT3G27110	4.39395	3.60793	4.00094
AT3G27200	5.29484	5.98455	5.63969
AT3G27812	32.6473	53.749	43.1981
AT3G28630	4.04754	2.2803	3.16392
AT3G29030	3.15079	3.50259	3.32669
AT3G36659	26.2191	25.382	25.8005
AT3G42640	66.9663	100	83.4832
AT3G43190	4.18161	3.94814	4.06487
AT3G43800	2.57937	4.89285	3.73611
AT3G43860	40.4918	70.0869	55.2894
AT3G44310	2.93445	6.03504	4.48475
AT3G44320	4.42837	6.93505	5.68171
AT3G45160	4.20323	2.72854	3.46588
AT3G45280	10.6974	12.9147	11.8061
AT3G46490	4.70204	3.37846	4.04025
AT3G46520	14.9849	12.7903	13.8876
AT3G47770	3.11435	3.08642	3.10039
AT3G47780	2.36991	5.40921	3.88956
AT3G50390	5.57074	4.20909	4.88992
AT3G50440	12.7594	10.6571	11.7083
AT3G51000	6.03917	8.33764	7.1884
AT3G51300	23.2263	23.316	23.2711
AT3G51490	23.3768	36.865	30.1209
AT3G51590	100	100	100
AT3G52080	10.4574	8.76708	9.61224
AT3G52160	25.1172	54.3774	39.7473
AT3G52270	28.403	14.7076	21.5553
AT3G52460	14.921	13.4372	14.1791
AT3G52600	7.80042	10.7019	9.25118
AT3G52740	3.23227	3.69932	3.46579
AT3G52820	3.96166	2.87007	3.41587
AT3G53290	15.9867	17.3482	16.6674
AT3G53720	4.63664	7.47608	6.05636
AT3G54700	16.8854	15.3247	16.1051
AT3G54800	100	100	100
AT3G55430	4.04945	7.34204	5.69574
AT3G55970	3.98007	4.35297	4.16652
AT3G56380	3.2213	3.35213	3.28671
AT3G56420	4.47583	3.44355	3.95969
AT3G56700	100	100	100
AT3G56960	43.7979	58.3431	51.0705
AT3G57510	4.5079	6.2738	5.39085
AT3G57690	42.189	100	71.0945
AT3G58480	5.0953	3.61839	4.35684
AT3G59440	2.79574	3.33947	3.0676
AT3G59830	10.8985	8.84283	9.87067
AT3G60130	3.13471	3.02259	3.07865
AT3G60570	14.0712	15.8816	14.9764
AT3G61160	20.6318	61.5044	41.0681
AT3G61380	2.84121	3.5395	3.19035
AT3G61880	3.39623	3.00765	3.20194
AT3G62170	100	100	100
AT3G62220	1.76751	4.56788	3.16769
AT3G62270	3.52163	3.33609	3.42886
AT3G62550	3.48665	4.03975	3.7632
AT4G00040	18.8079	32.6936	25.7508
AT4G01230	16.5832	11.0329	13.808
AT4G01470	65.4924	95.8222	80.6573
AT4G01480	6.92009	5.58494	6.25251
AT4G02250	61.5482	100	80.7741
AT4G02280	7.11264	6.24387	6.67825
AT4G03290	44.6224	49.0412	46.8318
AT4G04460	7.23301	8.27808	7.75555
AT4G09950	5.55724	6.94932	6.25328
AT4G10250	3.52923	3.60262	3.56592
AT4G10260	16.8575	9.87147	13.3645
AT4G12110	22.4983	14.9434	18.7209
AT4G12410	8.45911	8.05406	8.25659
AT4G12860	5.83058	5.62129	5.72594
AT4G13230	83.3725	100	91.6863
AT4G14550	3.51583	4.86507	4.19045
AT4G14780	4.54636	3.82938	4.18787
AT4G15490	2.58183	4.78313	3.68248
AT4G16000	4.37774	4.55309	4.46541
AT4G16146	28.9087	39.2619	34.0853
AT4G16480	4.50753	4.66917	4.58835
AT4G16745	4.61915	2.13062	3.37489
AT4G17920	9.5239	6.42314	7.97352
AT4G18360	2.77185	3.44104	3.10645
AT4G18596	3.49613	3.45511	3.47562
AT4G18780	4.54767	4.61331	4.58049
AT4G19420	6.03119	5.21121	5.6212
AT4G19680	4.32033	5.2807	4.80051
AT4G20160	4.84835	3.19466	4.02151
AT4G20460	3.40812	3.23263	3.32037
AT4G21326	8.45075	7.74881	8.09978
AT4G21680	2.48486	3.69806	3.09146
AT4G21930	3.71101	2.80328	3.25714
AT4G22240	4.71104	5.92877	5.31991
AT4G22730	8.87591	6.44185	7.65888
AT4G23230	5.4886	10.6543	8.07144
AT4G23660	4.33173	3.66796	3.99985
AT4G23690	4.90628	6.71245	5.80936
AT4G23920	3.60864	3.26133	3.43499
AT4G24430	4.91925	6.33264	5.62594
AT4G24640	100	100	100
AT4G25040	8.0464	10.5754	9.31091
AT4G25100	3.09588	3.77216	3.43402
AT4G25590	31.564	34.024	32.794
AT4G25780	56.914	57.4878	57.2009
AT4G25950	17.5226	20.677	19.0998
AT4G26470	7.88737	6.94671	7.41704
AT4G26590	2.51381	3.78435	3.14908
AT4G27480	7.99975	5.55161	6.77568
AT4G27580	4.22789	3.61991	3.9239
AT4G27790	23.6035	20.0654	21.8345
AT4G28280	14.2083	16.6019	15.4051
AT4G28500	6.25922	5.92529	6.09225
AT4G28700	4.62985	7.97741	6.30363
AT4G28780	3.3484	2.8644	3.1064
AT4G29340	40.1604	69.9839	55.0722
AT4G29460	46.7685	42.6112	44.6898
AT4G30810	1.93704	5.19613	3.56658
AT4G31470	11.9885	16.4179	14.2032
AT4G31870	13.4446	14.6233	14.0339
AT4G32460	5.87131	5.98932	5.93031
AT4G32510	26.951	21.7917	24.3714
AT4G32770	3.78501	3.77972	3.78236
AT4G33230	2.78243	4.83887	3.81065
AT4G33355	13.3637	11.2378	12.3008
AT4G33720	4.19497	4.03156	4.11326
AT4G33970	10.7658	7.91058	9.33821
AT4G34380	7.50383	5.26103	6.38243
AT4G34510	5.64936	6.30971	5.97953
AT4G34580	5.31684	3.85733	4.58708
AT4G34800	3.50197	3.49908	3.50053
AT4G35090	3.29613	2.83484	3.06548
AT4G35380	5.14203	3.52496	4.3335
AT4G35950	2.50111	4.1541	3.3276
AT4G37150	3.57442	3.55983	3.56713
AT4G37410	3.62946	4.0602	3.84483
AT4G37950	2.76966	4.16913	3.46939
AT4G37960	100	100	100
AT4G38190	12.2171	11.8173	12.0172
AT4G38230	9.33023	9.17995	9.25509
AT4G38420	5.66836	5.61249	5.64042
AT4G39070	5.44786	4.0345	4.74118
AT4G39110	13.7928	12.0614	12.9271
AT4G39950	3.30074	3.62297	3.46185
AT5G03250	12.2198	10.9198	11.5698
AT5G03260	5.23852	4.80213	5.02033
AT5G03620	11.1058	8.43611	9.77096
AT5G04770	5.63721	5.1384	5.3878
AT5G05600	2.99313	3.19992	3.09653
AT5G06860	4.01711	4.27786	4.14748
AT5G06870	7.53379	7.28173	7.40776
AT5G07430	50.021	53.9084	51.9647
AT5G08240	4.07059	3.2164	3.6435
AT5G09430	9.90182	8.10714	9.00448
AT5G09550	100	100	100
AT5G10090	12.189	10.2615	11.2252
AT5G10500	11.505	9.53516	10.5201
AT5G11100	4.643	3.3545	3.99875
AT5G11540	4.26624	2.73667	3.50146
AT5G13370	22.7144	33.484	28.0992
AT5G13580	4.16875	3.02647	3.59761
AT5G13990	11.4373	30.8081	21.1227
AT5G14180	7.45096	5.83608	6.64352
AT5G14380	20.1439	16.7892	18.4666
AT5G14940	3.23324	2.81627	3.02476
AT5G14980	5.98694	4.4507	5.21882
AT5G15110	100	100	100
AT5G15190	4.53303	3.60447	4.06875
AT5G15230	3.11327	3.60076	3.35701
AT5G15950	3.78875	4.19641	3.99258
AT5G16340	3.41854	3.8108	3.61467
AT5G16370	3.27988	4.01076	3.64532
AT5G16960	16.2943	24.4326	20.3634
AT5G18600	3.4942	3.22636	3.36028
AT5G19580	11.8812	18.1531	15.0171
AT5G19610	13.6085	14.964	14.2863
AT5G20230	4.40656	5.34719	4.87688
AT5G20410	5.16297	4.28815	4.72556
AT5G20710	8.67997	7.05283	7.8664
AT5G20830	3.93498	3.55615	3.74557
AT5G22420	3.79136	2.487	3.13918
AT5G23270	8.15118	9.20132	8.67625
AT5G24090	10.0298	8.81282	9.42133
AT5G24580	4.28173	4.64511	4.46342
AT5G24870	2.96904	3.06949	3.01927
AT5G25340	27.4555	35.8873	31.6714
AT5G25460	2.74045	3.42608	3.08326
AT5G26060	100	67.9763	83.9882
AT5G27000	6.07477	4.45756	5.26617
AT5G27350	3.99442	3.63012	3.81227
AT5G27360	3.67189	3.00029	3.33609
AT5G38120	31.3388	18.694	25.0164
AT5G38160	4.04485	4.76938	4.40711
AT5G38710	10.9849	8.12499	9.55494
AT5G39400	19.3247	26.0518	22.6883
AT5G39650	4.52438	4.23923	4.3818
AT5G40450	4.0096	4.0414	4.0255
AT5G41800	4.08045	3.78201	3.93123
AT5G42180	4.34617	3.78235	4.06426
AT5G42490	5.04364	3.55	4.29682
AT5G44300	46.0481	37.4392	41.7436
AT5G44390	24.5983	35.8938	30.246
AT5G45105	8.7236	8.64185	8.68272
AT5G45350	9.29931	9.52118	9.41025
AT5G45820	20.2951	16.7529	18.524
AT5G45880	3.33263	3.05737	3.195
AT5G46650	5.89402	5.00598	5.45
AT5G47620	1.18118	5.09261	3.1369
AT5G48140	100	100	100
AT5G48900	9.35072	8.52246	8.93659
AT5G49130	32.8952	45.84	39.3676
AT5G49270	5.64074	6.60668	6.12371
AT5G50750	2.76041	3.23831	2.99936
AT5G51030	15.078	9.40115	12.2396
AT5G51460	3.58028	3.03708	3.30868
AT5G51890	3.22074	4.73362	3.97718
AT5G52400	3.46745	2.99201	3.22973
AT5G53120	4.00372	4.38316	4.19344
AT5G53250	2.9219	3.40112	3.16151
AT5G53340	5.91697	9.4484	7.68269
AT5G53820	100	100	100
AT5G54240	15.7389	15.1137	15.4263
AT5G54510	5.01687	4.08403	4.55045
AT5G54690	7.20957	6.51025	6.85991
AT5G54780	4.16234	3.52285	3.84259
AT5G55910	21.6189	12.9685	17.2937
AT5G55930	3.66647	3.31942	3.49294
AT5G55970	2.51843	5.16441	3.84142
AT5G56870	5.39604	5.31935	5.35769
AT5G57670	8.4361	5.15023	6.79317
AT5G57690	15.9011	9.04118	12.4712
AT5G57970	4.61899	5.26654	4.94277
AT5G58050	17.3385	38.2658	27.8021
AT5G58170	27.8126	67.9071	47.8598
AT5G58784	51.6348	57.1363	54.3855
AT5G58910	6.77443	10.1096	8.44201
AT5G59370	8.22575	6.59118	7.40846
AT5G60020	3.58091	3.74738	3.66414
AT5G60740	8.0809	7.34981	7.71536
AT5G62150	34.5505	31.3725	32.9615
AT5G62310	5.33817	3.55441	4.44629
AT5G62320	3.62337	4.48718	4.05528
AT5G62490	4.08698	2.85216	3.46957
AT5G62850	11.7016	7.82589	9.76373
AT5G64790	28.9142	27.3276	28.1209
AT5G65690	3.65749	3.3109	3.48419
AT5G66170	8.08177	9.07457	8.57817

## Sheet: DGMS_down-regulated
GenBank	D1_Ratio(F/S)	D2_Ratio(F/S)	average
AT1G01310	8.22474	6.11565	7.17019
AT1G01460	3.51059	3.36864	3.43961
AT1G01780	3.67569	4.22326	3.94947
AT1G01980	14.0759	13.5634	13.8196
AT1G02010	4.67011	4.08784	4.37897
AT1G02790	11.5415	13.9772	12.7593
AT1G03550	10.955	11.4163	11.1856
AT1G03620	10.0823	8.65456	9.36841
AT1G04470	18.7322	17.1347	17.9335
AT1G04540	8.24174	9.23907	8.74041
AT1G08790	3.44074	3.72521	3.58298
AT1G10770	11.649	13.532	12.5905
AT1G11250	11.4918	7.52587	9.50882
AT1G11770	12.9518	15.9599	14.4559
AT1G12070	5.99482	6.90374	6.44928
AT1G12150	9.74125	8.5089	9.12508
AT1G12570	3.58057	3.6206	3.60059
AT1G13890	12.2785	6.18835	9.2334
AT1G13970	9.36572	9.71487	9.54029
AT1G14420	11.4466	8.83314	10.1398
AT1G15415	6.52792	7.2015	6.86471
AT1G16030	2.58791	3.42481	3.00636
AT1G16380	11.963	11.0569	11.51
AT1G18750	6.17232	5.58778	5.88005
AT1G18990	15.3997	14.973	15.1863
AT1G20080	3.64015	4.08712	3.86364
AT1G20130	6.87279	8.63647	7.75463
AT1G24620	10.3497	8.83572	9.59273
AT1G26480	7.91286	6.72409	7.31847
AT1G28270	6.68407	7.74881	7.21644
AT1G28550	10.2984	10.1194	10.2089
AT1G29140	7.27026	6.97963	7.12495
AT1G30860	13.7614	10.3655	12.0635
AT1G44160	9.78657	6.51059	8.14858
AT1G48020	12.1903	10.9713	11.5808
AT1G51410	3.13018	3.3969	3.26354
AT1G52580	5.93552	5.74617	5.84084
AT1G52680	5.18961	5.71795	5.45378
AT1G55560	10.9692	8.55732	9.76325
AT1G55570	9.15046	5.60337	7.37691
AT1G57590	3.35184	3.52227	3.43705
AT1G58120	15.2051	15.4285	15.3168
AT1G60210	5.60041	4.89031	5.24536
AT1G63060	3.70247	3.78003	3.74125
AT1G64320	12.7293	8.46153	10.5954
AT1G66360	3.28995	3.49367	3.39181
AT1G67290	15.2859	13.9439	14.6149
AT1G69820	7.84955	6.2277	7.03862
AT1G69940	4.14131	3.29573	3.71852
AT1G70790	3.80916	3.72197	3.76556
AT1G73070	4.47994	4.22588	4.35291
AT1G75160	4.42152	3.70196	4.06174
AT1G79400	8.43035	8.73126	8.58081
AT1G80660	6.95889	7.41163	7.18526
AT2G01275	4.90575	4.22617	4.56596
AT2G01330	3.36842	3.23002	3.29922
AT2G02720	15.9787	12.5235	14.2511
AT2G03980	15.4844	17.2509	16.3676
AT2G07040	11.3384	8.71824	10.0283
AT2G07560	4.31617	3.95127	4.13372
AT2G13350	7.68726	7.90977	7.79851
AT2G13675	5.83691	4.30773	5.07232
AT2G13900	8.39501	5.62987	7.01244
AT2G16730	10.157	10.5455	10.3513
AT2G17890	12.5386	5.99927	9.26893
AT2G19770	4.6087	4.95025	4.77947
AT2G19980	7.24801	8.52094	7.88447
AT2G22950	3.56122	3.50292	3.53207
AT2G23900	10.9638	9.48506	10.2244
AT2G24370	5.30384	5.99445	5.64915
AT2G24450	5.55404	3.44931	4.50168
AT2G27180	11.8416	7.05413	9.44786
AT2G31500	19.1172	18.018	18.5676
AT2G33100	16.8579	18.032	17.445
AT2G33420	16.9087	16.7566	16.8327
AT2G35210	7.01138	5.83645	6.42392
AT2G38500	3.75113	3.8279	3.78951
AT2G40116	7.9899	6.30903	7.14947
AT2G41210	5.39648	5.36101	5.37874
AT2G41970	7.70216	5.53278	6.61747
AT2G43230	5.0731	3.48659	4.27985
AT2G45800	3.84408	5.00924	4.42666
AT2G46210	12.4217	10.7237	11.5727
AT2G46300	16.4022	16.6898	16.546
AT2G46530	4.84306	5.07681	4.95994
AT2G46860	5.86781	6.62339	6.2456
AT2G47030	14.7341	13.6655	14.1998
AT2G47040	14.5127	12.4805	13.4966
AT2G47050	7.61899	7.97524	7.79712
AT3G01085	21.2345	8.46525	14.8499
AT3G01270	18.5513	17.365	17.9582
AT3G01620	3.2257	3.1765	3.2011
AT3G03430	4.99616	6.19337	5.59476
AT3G03780	5.27283	5.26042	5.26662
AT3G04360	12.1267	15.3612	13.744
AT3G05960	4.02713	3.7737	3.90041
AT3G06260	7.56186	6.7008	7.13133
AT3G06830	28.6477	32.5775	30.6126
AT3G07120	5.35665	3.87261	4.61463
AT3G07820	7.27894	6.66671	6.97283
AT3G07840	7.09306	7.61841	7.35573
AT3G07960	7.02834	3.45591	5.24213
AT3G11980	5.83876	5.73444	5.7866
AT3G13065	9.43792	8.82924	9.13358
AT3G13390	12.0656	12.199	12.1323
AT3G13400	23.9572	12.7843	18.3708
AT3G17060	11.4528	9.87547	10.6641
AT3G17790	4.17069	4.34877	4.25973
AT3G18220	2.94448	3.07798	3.01123
AT3G18570	3.79073	3.31137	3.55105
AT3G18810	15.2566	9.92083	12.5887
AT3G19090	4.06623	2.97446	3.52035
AT3G19310	8.7541	8.6166	8.68535
AT3G20190	3.4428	3.13143	3.28711
AT3G20220	14.6343	16.3305	15.4824
AT3G20530	17.2967	17.6697	17.4832
AT3G20580	5.65417	5.64745	5.65081
AT3G20590	6.03888	7.03319	6.53604
AT3G21180	3.34997	3.12399	3.23698
AT3G23270	5.39858	3.80518	4.60188
AT3G24720	4.65989	3.86672	4.26331
AT3G36659	13.1685	9.76105	11.4648
AT3G42640	14.7484	15.0078	14.8781
AT3G43120	5.80901	6.767	6.288
AT3G43860	8.26257	7.2404	7.75148
AT3G46520	4.02649	3.08043	3.55346
AT3G50390	4.44221	3.99659	4.2194
AT3G51070	11.1243	7.7373	9.43082
AT3G52080	6.5153	5.30546	5.91038
AT3G52270	5.89446	5.57896	5.73671
AT3G52460	10.9391	9.98861	10.4639
AT3G54700	5.5247	4.8592	5.19195
AT3G54800	20.2247	20.1694	20.1971
AT3G56180	12.856	7.32177	10.0889
AT3G56420	4.3349	3.21234	3.77362
AT3G56960	10.4148	11.0835	10.7491
AT3G57690	7.58164	8.21666	7.89915
AT3G59830	6.2367	5.54997	5.89333
AT3G60570	3.99985	3.96504	3.98245
AT3G61160	3.95759	3.86582	3.91171
AT3G62170	11.7144	12.395	12.0547
AT3G62180	5.04306	6.5625	5.80278
AT4G01470	4.93112	6.53386	5.73249
AT4G02250	11.2326	12.2496	11.7411
AT4G03290	13.5043	16.5684	15.0363
AT4G05330	2.85455	3.45741	3.15598
AT4G08630	3.92299	2.64755	3.28527
AT4G09740	3.67331	3.18667	3.42999
AT4G12400	2.84653	3.21541	3.03097
AT4G13230	6.07399	5.99201	6.033
AT4G14780	3.42188	3.22963	3.32575
AT4G18596	4.48019	3.4447	3.96245
AT4G20160	4.12788	4.40216	4.26502
AT4G20460	3.18323	2.96778	3.0755
AT4G21326	3.64897	3.8471	3.74804
AT4G24640	9.38377	8.78866	9.08622
AT4G25590	4.12616	4.37798	4.25207
AT4G25780	13.9452	16.2214	15.0833
AT4G27580	3.22911	3.15669	3.1929
AT4G28000	3.45237	3.36815	3.41026
AT4G28280	4.14174	2.23181	3.18678
AT4G28700	5.01897	5.16716	5.09306
AT4G29340	4.979	4.55913	4.76907
AT4G29460	11.7998	12.0041	11.9019
AT4G31470	6.85576	6.19241	6.52409
AT4G33230	5.64167	2.70222	4.17195
AT4G33970	6.04681	4.97505	5.51093
AT4G34380	6.76601	4.40793	5.58697
AT4G35010	11.8994	12.8136	12.3565
AT4G37960	7.18965	8.88249	8.03607
AT4G38190	6.96429	5.96449	6.46439
AT4G39110	12.626	8.15228	10.3892
AT5G07410	8.984	7.57037	8.27718
AT5G07420	9.27822	7.23437	8.2563
AT5G07430	10.2462	11.6543	10.9503
AT5G09550	4.50598	5.45863	4.98231
AT5G10090	6.80227	5.50661	6.15444
AT5G10500	3.07373	3.66873	3.37123
AT5G13990	3.66882	4.07815	3.87349
AT5G14380	8.31938	6.46366	7.39152
AT5G15110	19.7161	20.5757	20.1459
AT5G18910	11.4415	8.74432	10.0929
AT5G19580	5.38282	4.67447	5.02864
AT5G19610	6.73168	5.48718	6.10943
AT5G20410	3.65264	3.48101	3.56683
AT5G23270	6.71492	5.49523	6.10507
AT5G25530	7.93312	8.07298	8.00305
AT5G26060	6.202	8.4735	7.33775
AT5G27000	7.72298	7.09014	7.40656
AT5G35390	9.511	9.91277	9.71188
AT5G39650	5.61407	5.7397	5.67689
AT5G47000	8.28284	4.15486	6.21885
AT5G48140	11.8345	12.1096	11.972
AT5G49160	4.04917	2.97749	3.51333
AT5G51030	4.24939	4.30141	4.2754
AT5G53250	3.67192	4.17838	3.92515
AT5G53340	6.42739	6.42731	6.42735
AT5G53820	4.93527	4.95459	4.94493
AT5G54240	7.06753	7.8617	7.46461
AT5G54780	4.94967	5.28008	5.11488
AT5G56750	4.03356	3.40128	3.71742
AT5G57690	3.32886	4.51188	3.92037
AT5G58050	8.49804	8.07624	8.28714
AT5G58170	12.944	10.779	11.8615
AT5G60740	4.46777	2.92134	3.69456
AT5G62750	16.4754	17.8037	17.1396
AT5G64790	5.46707	5.46165	5.46436
AT5G65090	3.87425	3.68027	3.77726
AT5G65530	3.79471	3.80745	3.80108
