# Supplementary material for: Identification of tapetum-specific genes by comparing global gene expression of four different male sterile lines in Brassica oleracea
Source: Plant Mol Biol. 2015 Feb 25;87(6):541–54. doi: 10.1007/s11103-015-0287-0 (PMC4377141; doi:10.1007/s11103-015-0287-0)
Supplement: Supplementary file 3 — Supplementary material 3 (XLSX 23 kb) [file 11103_2015_287_MOESM3_ESM.xlsx]

## Sheet: NiCMS_up-regulated
GenBank	Ni1_Ratio(F/S)	Ni2_Ratio(F/S)	average
AT1G27670	0.142519	0.168774	0.155647
AT1G68850	0.120782	0.114895	0.117838
AT1G73260	0.221479	0.251741	0.23661
AT1G76930	0.359805	0.306509	0.333157
AT5G39180	0.165165	0.157396	0.161281

## Sheet: RGMS_up-regulated
GenBank	R1_Ratio(F/S)	R2_Ratio(F/S)	average
AT1G17180	0.232736	0.394792	0.313764
AT1G27670	0.143728	0.153869	0.148798
AT1G53990	0.15961	0.172964	0.166287
AT1G64010	0.271002	0.286156	0.278579
AT1G69410	0.296207	0.290764	0.293486
AT1G73050	0.288419	0.239235	0.263827
AT1G73260	0.21805	0.248148	0.233099
AT1G76930	0.073666	0.127521	0.100594
AT2G02990	0.21129	0.212279	0.211784
AT2G18115	0.270014	0.277029	0.273522
AT2G20825	0.307167	0.231107	0.269137
AT2G23570	0.22897	0.222608	0.225789
AT2G29090	0.396349	0.256208	0.326279
AT2G29170	0.311169	0.272742	0.291955
AT2G35460	0.308635	0.240267	0.274451
AT2G38870	0.049633	0.0681372	0.0588851
AT2G43050	0.175181	0.1692	0.172191
AT2G44180	0.285325	0.2787	0.282012
AT2G47000	0.30095	0.264083	0.282516
AT2G47270	0.314348	0.348641	0.331495
AT2G47550	0.282861	0.340182	0.311522
AT3G05780	0.367479	0.255487	0.311483
AT3G15370	0.228967	0.234222	0.231595
AT3G18550	0.382999	0.286624	0.334812
AT3G21420	0.31043	0.248303	0.279366
AT3G21660	0.246084	0.252065	0.249074
AT3G26140	0.386195	0.276401	0.331298
AT3G61810	0.297708	0.281526	0.289617
AT4G10950	0.362706	0.278057	0.320381
AT4G14080	0.323567	0.320391	0.321979
AT4G20800	0.168002	0.26399	0.215996
AT4G21000	0.288337	0.258347	0.273342
AT4G30270	0.188492	0.420886	0.304689
AT4G33870	0.141611	0.143067	0.142339
AT4G38030	0.178562	0.189726	0.184144
AT4G38880	0.248563	0.212594	0.230578
AT5G02540	0.265968	0.260507	0.263237
AT5G09930	0.342453	0.252478	0.297465
AT5G28630	0.195469	0.13926	0.167365
AT5G44540	0.284582	0.292457	0.288519
AT5G54060	0.309359	0.353225	0.331292
AT5G56110	0.303294	0.290584	0.296939
AT5G62150	0.287397	0.25309	0.270244
AT5G64250	0.122083	0.102392	0.112238
AT5G64570	0.340119	0.316254	0.328187

## Sheet: OguCMS_up-regulated
GenBank	Ogu1_Ratio(F/S)	Ogu2_Ratio(F/S)	average
AT1G02530	0.306343	0.33944	0.322892
AT1G03390	0.348947	0.269049	0.308998
AT1G03700	0.247525	0.28738	0.267453
AT1G03780	0.256586	0.312156	0.284371
AT1G04110	0.321212	0.280001	0.300606
AT1G07180	0.306509	0.358306	0.332408
AT1G08050	0.209785	0.225321	0.217553
AT1G13710	0.10018	0.100379	0.100279
AT1G15300	0.369186	0.283438	0.326312
AT1G18370	0.302077	0.27062	0.286348
AT1G19230	0.238527	0.189761	0.214144
AT1G21310	0.12612	0.170098	0.148109
AT1G23100	0.33071	0.31747	0.32409
AT1G24070	0.288127	0.317456	0.302791
AT1G24090	0.230669	0.216439	0.223554
AT1G26400	0.191719	0.219571	0.205645
AT1G27670	0.24426	0.24284	0.24355
AT1G27720	0.336968	0.29781	0.317389
AT1G30700	0.275469	0.212265	0.243867
AT1G30800	0.229853	0.290442	0.260148
AT1G32420	0.277984	0.301536	0.28976
AT1G32870	0.113674	0.129307	0.121491
AT1G42990	0.330765	0.305479	0.318122
AT1G44970	0.292906	0.324998	0.308952
AT1G50240	0.311417	0.330748	0.321082
AT1G53990	0.161938	0.272085	0.217012
AT1G56360	0.224651	0.419251	0.321951
AT1G60390	0.281052	0.304668	0.29286
AT1G60500	0.275846	0.195351	0.235598
AT1G63245	0.261492	0.215503	0.238497
AT1G64600	0.340557	0.266715	0.303636
AT1G65110	0.094171	0.0747305	0.0844507
AT1G68200	0.178447	0.276429	0.227438
AT1G68640	0.286371	0.229797	0.258084
AT1G72250	0.387776	0.260052	0.323914
AT1G73050	0.072628	0.0778493	0.0752387
AT1G74590	0.247347	0.281156	0.264252
AT1G75900	0.311297	0.350297	0.330797
AT1G76930	0.071984	0.0996522	0.0858181
AT1G77860	0.323476	0.306149	0.314813
AT2G03760	0.084876	0.0907199	0.0877979
AT2G07708	0.272384	0.313943	0.293164
AT2G17670	0.360274	0.292047	0.32616
AT2G18130	0.340551	0.303005	0.321778
AT2G20800	0.029916	0.0299481	0.0299321
AT2G20825	0.352492	0.24376	0.298126
AT2G21100	0.329369	0.201675	0.265522
AT2G23050	0.267855	0.16397	0.215913
AT2G24440	0.3125	0.349196	0.330848
AT2G25940	0.354475	0.284471	0.319473
AT2G28780	0.274878	0.182265	0.228572
AT2G29990	0.308989	0.294691	0.30184
AT2G34100	0.284514	0.244708	0.264611
AT2G35460	0.17886	0.163087	0.170974
AT2G36690	0.37198	0.287947	0.329963
AT2G38870	0.124878	0.114152	0.119515
AT2G40180	0.139646	0.11048	0.125063
AT2G42940	0.084329	0.0886479	0.0864884
AT2G44180	0.30022	0.254514	0.277367
AT2G44790	0.097675	0.0881293	0.0929022
AT2G47000	0.030481	0.0379613	0.0342212
AT2G47890	0.141268	0.120167	0.130718
AT3G01420	0.390199	0.265527	0.327863
AT3G03060	0.306948	0.334029	0.320489
AT3G05780	0.218706	0.441161	0.329934
AT3G07450	0.259706	0.213994	0.23685
AT3G11020	0.18584	0.18436	0.1851
AT3G13960	0.342239	0.312056	0.327147
AT3G15940	0.281357	0.339024	0.31019
AT3G17760	0.265142	0.223153	0.244148
AT3G19300	0.238327	0.266568	0.252447
AT3G20750	0.165607	0.260316	0.212962
AT3G21660	0.093251	0.107365	0.100308
AT3G22360	0.105213	0.12167	0.113441
AT3G22370	0.153105	0.254048	0.203577
AT3G23240	0.237554	0.246121	0.241837
AT3G23790	0.251719	0.261642	0.256681
AT3G23890	0.23553	0.422152	0.328841
AT3G26140	0.137256	0.121571	0.129414
AT3G26210	0.350187	0.288007	0.319097
AT3G27580	0.19577	0.246572	0.221171
AT3G27620	0.131345	0.150012	0.140679
AT3G28470	0.217963	0.158236	0.188099
AT3G48850	0.054815	0.0635703	0.0591927
AT3G51910	0.276566	0.328394	0.30248
AT3G51930	0.235757	0.270166	0.252961
AT3G52130	0.191542	0.298937	0.24524
AT3G55060	0.291675	0.281749	0.286712
AT3G57370	0.079248	0.0584574	0.0688527
AT3G58540	0.019333	0.0264362	0.0228846
AT3G59480	0.151167	0.203357	0.177262
AT3G59820	0.32985	0.296375	0.313112
AT3G60660	0.359584	0.244276	0.30193
AT3G60840	0.348692	0.257696	0.303194
AT3G61330	0.362741	0.268596	0.315668
AT3G61810	0.053637	0.0906687	0.0721529
AT3G62150	0.210643	0.420572	0.315607
AT4G05190	0.340972	0.301005	0.320989
AT4G10010	0.113475	0.117006	0.115241
AT4G10640	0.281896	0.278214	0.280055
AT4G10950	0.090108	0.10689	0.098499
AT4G14330	0.285455	0.282607	0.284031
AT4G15550	0.243668	0.245099	0.244384
AT4G15970	0.237264	0.411268	0.324266
AT4G16230	0.310052	0.342662	0.326357
AT4G16270	0.255414	0.324986	0.2902
AT4G19720	0.250559	0.280953	0.265756
AT4G19760	0.13788	0.149036	0.143458
AT4G19810	0.214928	0.202981	0.208955
AT4G19820	0.222378	0.219707	0.221043
AT4G20420	0.165767	0.152536	0.159152
AT4G21960	0.366172	0.293137	0.329655
AT4G24890	0.289921	0.309918	0.299919
AT4G29980	0.175346	0.267488	0.221417
AT4G33870	0.089019	0.114676	0.101847
AT4G35070	0.265382	0.322784	0.294083
AT4G36580	0.2095	0.184585	0.197042
AT4G37910	0.313996	0.284233	0.299114
AT4G38030	0.103321	0.122584	0.112952
AT4G38880	0.228581	0.271131	0.249856
AT5G02540	0.212603	0.22872	0.220662
AT5G06150	0.285321	0.31666	0.300991
AT5G06820	0.106433	0.155299	0.130866
AT5G09410	0.202698	0.418205	0.310452
AT5G09420	0.182596	0.183474	0.183035
AT5G10880	0.205346	0.173767	0.189556
AT5G11130	0.297502	0.345975	0.321739
AT5G11150	0.210217	0.290546	0.250382
AT5G12270	0.178704	0.128203	0.153453
AT5G13170	0.182028	0.411045	0.296537
AT5G14730	0.078732	0.0587834	0.0687577
AT5G15820	0.324982	0.27932	0.302151
AT5G16930	0.353798	0.270122	0.31196
AT5G26140	0.333638	0.331522	0.33258
AT5G35600	0.129371	0.110032	0.119701
AT5G38820	0.09335	0.0916029	0.0924765
AT5G39180	0.340527	0.318336	0.329432
AT5G41040	0.320096	0.232494	0.276295
AT5G41890	0.305036	0.30125	0.303143
AT5G42120	0.125821	0.210517	0.168169
AT5G43400	0.274496	0.242441	0.258469
AT5G44540	0.300975	0.296924	0.29895
AT5G47500	0.279019	0.323434	0.301226
AT5G53720	0.288314	0.22702	0.257667
AT5G54060	0.286329	0.36068	0.323504
AT5G55520	0.352219	0.290489	0.321354
AT5G56110	0.286856	0.332863	0.30986
AT5G56630	0.362646	0.295863	0.329254
AT5G61550	0.324863	0.301316	0.313089
AT5G63390	0.342998	0.325229	0.334113
AT5G67090	0.239472	0.209962	0.224717

## Sheet: DGMS_up-regulated
GenBank	D1_Ratio(F/S)	D2_Ratio(F/S)	average
AT1G04240	0.25426	0.352335	0.303298
AT1G13710	0.294895	0.314784	0.30484
AT1G54410	0.089418	0.102775	0.0960967
AT1G68500	0.305393	0.303188	0.30429
AT1G73260	0.238972	0.259575	0.249273
AT2G14610	0.250503	0.265512	0.258008
AT2G27420	0.337363	0.317289	0.327326
AT2G38940	0.316849	0.326591	0.32172
AT2G43050	0.263553	0.261828	0.26269
AT3G26140	0.368106	0.263987	0.316046
AT3G57240	0.18964	0.207639	0.19864
AT3G57520	0.268298	0.212347	0.240323
AT4G10500	0.279216	0.271902	0.275559
AT4G37080	0.298465	0.302915	0.30069
AT5G66400	0.344435	0.294889	0.319662
