# Supplementary material for: Identification of tapetum-specific genes by comparing global gene expression of four different male sterile lines in Brassica oleracea
Source: Plant Mol Biol. 2015 Feb 25;87(6):541–54. doi: 10.1007/s11103-015-0287-0 (PMC4377141; doi:10.1007/s11103-015-0287-0)
Supplement: Supplementary file 4 — Supplementary material 4 (XLSX 111 kb) [file 11103_2015_287_MOESM4_ESM.xlsx]

## Sheet: Sheet1
Gene ID	Group Name	Gene description	Down-regulated ratio of fertility to sterility F/S
			NiCMS	RGMS	OguCMS	DGMS
AT1G01280	CYP703A2 "cytochrome P450, family 703, subfamily A, polypeptide 2	CYP703/CYP703A2 (CYTOCHROME P450, FAMILY 703, SUBFAMILY A, POLYPEPTIDE 2); oxidoreductase, acting on paired donors, with incorporation or reduction of molecular oxygen, NADH or NADPH as one donor, and incorporation of one atom of oxygen / oxygen binding	59.137	0.499	0.687	1.923
AT1G01310		allergen V5/Tpx-1-related family protein	7.333	4.103	14.051	7.292
AT1G01460	PIPK11	ATPIPK11; 1-phosphatidylinositol-4-phosphate 5-kinase	8.217	1.808	6.711	3.452
AT1G01600	CYP86A4 "cytochrome P450, family 86, subfamily A, polypeptide 4"	CYP86A4 (cytochrome P450, family 86, subfamily A, polypeptide 4); oxygen binding	1.276	1.203	3.531	1.065
AT1G01750	ADF11 actin depolymerizing factor 11	actin-depolymerizing factor, putative	9.748	2.007	10.823	1.951
AT1G01780	PLIM2b PLIM2b	LIM domain-containing protein	11.573	7.277	9.227	3.935
AT1G01980		ATSEC1A; electron carrier	48.03	66.977	62.39	14.286
AT1G02010	SEC1A secretory 1A	SEC1A; protein transporter	3.164	7.067	3.459	4.464
AT1G02050	LAP6 LESS ADHESIVE POLLEN 6	chalcone and stilbene synthase family protein	41.997	0.583	0.519	2.204
AT1G02520	PGP11 P-glycoprotein 11	PGP11 (P-GLYCOPROTEIN 11); ATPase, coupled to transmembrane movement of substances	6.363	3.108	0.718	1.468
AT1G02530	PGP12 P-glycoprotein 12	multidrug resistance P-glycoprotein, putative	3.197	1.88	0.323	1.194
AT1G02790	PGA4 polygalacturonase 4	PGA4 (POLYGALACTURONASE 4); polygalacturonase	68.718	100	74.969	12.698
AT1G02900	RALFL1 RALF-LIKE 1	RALFL1 (RALF-LIKE 1)	3.203	1.888	0.822	0.725
AT1G03070		glutamate binding /	25.993	1.472	2.246	1.07
AT1G03170	FAF2 FANTASTIC FOUR 2	hypothetical protein	0.681	0.673	3.176	1.515
AT1G03390		hypothetical protein	3.376	0.819	0.309	0.931
AT1G03550		secretory carrier membrane protein (SCAMP) family protein	64.04	30.703	19.096	11.111
AT1G03620		phagocytosis and cell motility protein ELMO1-related	13.546	3.615	6.64	9.167
AT1G03700		expressed protein	2.285	0.783	0.267	0.85
AT1G03780	TPX2 targeting protein for XKLP2	hypothetical protein	0.571	0.719	0.284	0.903
AT1G03950	VPS2.3 vacuolar protein sorting-associated protein 2.3	VPS2.3	6.688	1.833	2.221	0.899
AT1G04110	SDD1 STOMATAL DENSITY AND DISTRIBUTION	subtilisin-like serine protease, putative	0.484	0.702	0.301	0.725
AT1G04240	SHY2 SHORT HYPOCOTYL 2	putative auxin-induced protein AUX2-11	1.678	2.202	0.893	0.303
AT1G04250	IAA17 indole-3-acetic acid inducible 17	AXR3 (AUXIN RESISTANT 3); transcription factor	1.26	0.935	4.231	0.931
AT1G04470		hypothetical protein	30.488	18.633	54.935	18.333
AT1G04540		C2 domain-containing protein	9.052	4.341	11.429	8.712
AT1G05020		epsin N-terminal homology (ENTH) domain-containing protein / clathrin assembly protein-related	3.29	1.295	2.334	4.02
AT1G05290		transcription factor	3.183	2.488	2.275	1.111
AT1G05630	AT5PTASE13	5PTASE13/AT5PTASE13; inositol or phosphatidylinositol phosphatase	3.673	3.65	3.087	3.994
AT1G06170		basic helix-loop-helix (bHLH) family protein	21.653	3.183	0.946	1.042
AT1G06250		lipase class 3 family protein	62.596	17.481	25.49	0.981
AT1G06260		cysteine proteinase, putative	73.654	73.422	81.181	1.41
AT1G06280	LBD2 LOB domain-containing protein 2	LBD2 (LOB DOMAIN-CONTAINING PROTEIN 2)	47.882	0.438	4.8	0.881
AT1G06520	GPAT1 glycerol-3-phosphate acyltransferase 1	ATGPAT1/GPAT1 (GLYCEROL-3-PHOSPHATE ACYLTRANSFERASE 1); 1-acylglycerol-3-phosphate O-acyltransferase/ acyltransferase	4.458	0.92	0.448	1.036
AT1G06700		serine/threonine protein kinase, putative	3.943	1.693	1.608	1.635
AT1G06990		GDSL-motif lipase/hydrolase family protein	35.896	27.959	28.634	1.008
AT1G07180	NDA1 alternative NAD(P)H dehydrogenase 1	expressed protein	1.796	1.144	0.332	1.088
AT1G08050		unknown protein	1.782	0.709	0.218	1.019
AT1G08150	CHX5 CATION/H+ EXCHANGER 5	ATCHX5 (CATION/H+ EXCHANGER 5); monovalent cation:proton antiporter	2.332	1.344	3.017	2.336
AT1G08250	AtADT6 Arabidopsis thaliana arogenate dehydratase 6	ADT6 (AROGENATE DEHYDRATASE 6); arogenate dehydratase/ prephenate dehydratase	1.736	1.282	4.771	1.218
AT1G08325		bZIP protein	1.543	3.197	0.545	0.873
AT1G08500	ENODL18 early nodulin-like protein 18	plastocyanin-like domain-containing protein	1.135	0.816	5.466	1.132
AT1G08510	FATB fatty acyl-ACP thioesterases B	FATB (FATTY ACYL-ACP THIOESTERASES B); acyl carrier/ acyl-ACP thioesterase	5.053	0.983	2.111	1.422
AT1G08630	THA1 threonine aldolase 1	THA1 (THREONINE ALDOLASE 1); aldehyde-lyase	3.014	3.557	1.062	1.106
AT1G08790		hypothetical protein	3.438	1.571	6.252	3.576
AT1G08800		hypothetical protein	1.185	1.132	3.035	1.128
AT1G09180	SARA1A secretion-associated RAS super family 1	ATSAR1/ATSARA1A (ARABIDOPSIS THALIANA SECRETION-ASSOCIATED RAS SUPER FAMILY 1); GTP binding	3.239	1.158	1.245	0.46
AT1G09550		pectinacetylesterase, putative	10.316	7.484	7.553	2.254
AT1G09610		hypothetical protein	4.756	4.128	5.601	1.824
AT1G10070	BCAT-2 branched-chain amino acid transaminase 2	ATBCAT-2; branched-chain-amino-acid transaminase/ catalytic	4.978	1.221	4.819	0.918
AT1G10770		invertase/pectin methylesterase inhibitor family protein	35.012	25.892	69.495	12.698
AT1G11190	ENDO1 ENDONUCLEASE 1	BFN1 (BIFUNCTIONAL NUCLEASE I); nucleic acid binding	3.324	1.462	1.836	0.702
AT1G11250	SYP125 syntaxin of plants 125	SYP125 (syntaxin 125); SNAP receptor	24.921	21.914	27.21	9.402
AT1G11570	NTL NTF2-like	NTL (NTF2-LIKE); protein transporter	3.451	0.871	4.325	1.724
AT1G11770		electron carrier	27.362	46.64	35.499	14.583
AT1G12070		Rho GDP-dissociation inhibitor family protein	24.022	66.859	59.392	6.513
AT1G12150		hypothetical protein	9.56	15.404	19.407	9.167
AT1G12570		glucose-methanol-choline (GMC) oxidoreductase family protein	2.616	1.234	8.189	3.571
AT1G12750	RBL6 RHOMBOID-like protein 6	rhomboid family protein	6.042	2.139	2.899	0.773
AT1G13140	CYP86C3 "cytochrome P450, family 86, subfamily C, polypeptide 3"	CYP86C3 (cytochrome P450, family 86, subfamily C, polypeptide 3); oxygen binding	70.428	13.709	27.014	1.118
AT1G13150	CYP86C4 "cytochrome P450, family 86, subfamily C, polypeptide 4"	CYP86C4 (cytochrome P450, family 86, subfamily C, polypeptide 4); oxygen binding	77.36	21.613	43.02	1.065
AT1G13710	KLU KLUH	cytochrome p450 family	0.857	0.457	0.1	0.305
AT1G13890	SNAP30 soluble N-ethylmaleimide-sensitive factor adaptor protein 30	SNAP30 (synaptosomal-associated protein 30)	38.015	29.857	93.11	9.375
AT1G13970		hypothetical protein	13.722	22.607	38.317	9.545
AT1G14360	UTR3 UDP-galactose transporter 3	ATUTR3/UTR3 (UDP-GALACTOSE TRANSPORTER 3); pyrimidine nucleotide sugar transmembrane transporter	3.659	1.113	1.556	1.22
AT1G14420	AT59	AT59 (Arabidopsis homolog of tomato LAT59); lyase/ pectate lyase	17.427	17.418	38.76	10.101
AT1G15300		hypothetical protein	0.818	0.916	0.326	1.026
AT1G15360	WIN1 WAX INDUCER 1	SHN1/WIN1 (SHINE1); DNA binding / transcription factor	1.929	1.215	4.281	1.031
AT1G15415		hypothetical protein	90.825	65.104	95.635	6.905
AT1G15460	BOR4 REQUIRES HIGH BORON 4	ATBOR4/BOR4; anion exchanger	2.678	3.187	2.433	1.213
AT1G15470		transducin family protein / WD-40 repeat family protein	4.567	2.445	1.205	2.105
AT1G15580	IAA5 indole-3-acetic acid inducible 5	IAA5 (indoleacetic acid-induced protein 5); transcription factor	1.744	3.843	1.054	0.719
AT1G15990	CNGC7 cyclic nucleotide gated channel 7	ATCNGC7 (CYCLIC NUCLEOTIDE GATED CHANNEL 7); calmodulin binding / cyclic nucleotide binding / ion channel	15.858	8.026	7.26	5.317
AT1G16030	Hsp70b heat shock protein 70B	HSP70B (heat shock protein 70B); ATP binding	16.591	1.3	2.305	3.006
AT1G16380	CHX1 CATION EXCHANGER 1	ATCHX1 (CATION/H+ EXCHANGER 1); monovalent cation:proton antiporter	20.402	10.002	26.206	11.806
AT1G17030		hypothetical protein	22.766	2.052	15.182	0.927
AT1G17180	GSTU25 glutathione S-transferase TAU 25	glutathione transferase, putative	1.177	0.314	1.812	0.773
AT1G17430		hydrolase, alpha/beta fold family protein	3.2	1.769	3.945	1.312
AT1G17710	PEPC1 phosphoethanolamine/phosphocholine phosphatase 1	phosphoric monoester hydrolase	3.682	2.953	1.648	0.96
AT1G17870	EGY3 ETHYLENE-DEPENDENT GRAVITROPISM-DEFICIENT AND YELLOW-GREEN-LIKE	ATEGY3	3.128	0.845	1.03	1.283
AT1G18160		protein kinase family protein	9.745	1.957	7.752	1.402
AT1G18280		protease inhibitor/seed storage/lipid transfer protein (LTP) family protein	7.567	6.473	9.515	1.852
AT1G18330	RVE7 REVEILLE 7	EPR1 (EARLY-PHYTOCHROME-RESPONSIVE1); DNA binding / transcription factor	3.066	1.205	0.586	0.576
AT1G18370	NACK1 NPK1-ACTIVATING KINESIN 1	kinesin heavy chain isolog, putative	0.581	0.628	0.286	0.984
AT1G18520	TET11 tetraspanin11	TET11 (TETRASPANIN11)	1.436	3.126	1.654	0.782
AT1G18750	AGL65 AGAMOUS-like 65	AGL65; DNA binding / transcription factor	5.53	5.602	13.692	5.903
AT1G18810		phytochrome kinase substrate-related	1.224	0.845	4.772	0.8
AT1G18980		germin-like protein, putative	1.502	1.014	3.616	1.788
AT1G18990		hypothetical protein	22.466	19.381	53.125	15.476
AT1G19230		respiratory burst oxidase protein, putative	10.23	0.437	0.214	0.653
AT1G19510	RSM4 RADIALIS-LIKE SANT/MYB 4	myb family transcription factor	10.251	3.702	5.409	0.623
AT1G19640	JMT jasmonic acid carboxyl methyltransferase	JMT (JASMONIC ACID CARBOXYL METHYLTRANSFERASE); jasmonate O-methyltransferase	1.141	0.772	5.879	1.379
AT1G19970		ER lumen protein retaining receptor family protein	8.913	3.388	2.155	1.667
AT1G20080	SYTB	ATSYTB/NTMC2T1.2/NTMC2TYPE1.2/SYTB	13.773	20.1	30.238	3.935
AT1G20120		family II extracellular lipase, putative	100	63.621	100	1.218
AT1G20130		lipase	80.342	89.086	100	7.5
AT1G20150		subtilase family protein	100	5.039	100	1.566
AT1G20190	EXPA11 expansin 11	ATEXPA11 (ARABIDOPSIS THALIANA EXPANSIN A11)	2.539	0.501	20.9	1.22
AT1G20620	SEN2 SENESCENCE 2	CAT3 (CATALASE 3); catalase	2.718	1.052	5.849	1.083
AT1G21310	RSH ROOT-SHOOT-HYPOCOTYL DEFECTIVE	hypothetical protein	0.401	0.336	0.148	0.946
AT1G21400		2-oxoisovalerate dehydrogenase, putative / 3-methyl-2-oxobutanoate dehydrogenase, putative / branched-chain alpha-keto acid dehydrogenase E1 alpha subunit, putative	2.198	1.643	3.566	1.006
AT1G22640	MYB3 myb domain protein 3	MYB3 (myb domain protein 3); DNA binding / transcription factor	2.049	0.608	3.264	1.026
AT1G22760	PAB3 poly(A) binding protein 3	PAB3 (POLY(A) BINDING PROTEIN 3); RNA binding	21.449	18.398	6.579	1.926
AT1G23040		hydroxyproline-rich glycoprotein family protein	1.533	0.772	3.275	1.187
AT1G23100		10kDa chaperonin (CPN10), putative	0.81	1.183	0.324	0.735
AT1G23140		C2 domain-containing protein	3.596	4.61	1.914	0.694
AT1G23200		pectinesterase family protein	2.205	0.915	6.094	1.157
AT1G23550	SRO2 similar to RCD one 2	SRO2 (SIMILAR TO RCD ONE 2); NAD+ ADP-ribosyltransferase	6.244	2.298	0.836	1.061
AT1G23660		hypothetical protein	8.692	7.128	10.496	1.078
AT1G23730	BCA3 beta carbonic anhydrase 3	carbonic anhydrase, putative / carbonate dehydratase, putative	7.254	3.955	20.543	1.075
AT1G24030		protein kinase family protein	5.215	5.171	3.73	1.205
AT1G24070	CSLA10 cellulose synthase-like A10	glucosyltransferase, putative	0.872	0.57	0.303	0.837
AT1G24090		unknown protein	1.794	1.204	0.224	0.944
AT1G24620		polcalcin, putative / calcium-binding pollen allergen, putative	20.698	10.46	14.244	9.545
AT1G24735		caffeoyl-CoA 3-O-methyltransferase, putative	5.446	10.722	4.298	0.913
AT1G25230		purple acid phosphatase family protein	2.532	0.783	13.1	1.1
AT1G26320		NADP-dependent oxidoreductase, putative	4.165	5.291	3.407	1.343
AT1G26400		FAD-linked oxidoreductase family	0.977	0.093	0.206	0.381
AT1G26480	GRF12 general regulatory factor 12	GRF12 (GENERAL REGULATORY FACTOR 12); protein phosphorylated amino acid binding	77.404	90.092	100	7.179
AT1G26610		zinc finger (C2H2 type) family protein	7.038	13.566	4.846	1.283
AT1G26780	MYB117 myb domain protein 117	MYB117 (myb domain protein 117); transcription factor	5.846	3.004	2.601	1.306
AT1G26820	RNS3 ribonuclease 3	RNS3 (RIBONUCLEASE 3); endoribonuclease	13.94	1.744	3.267	0.808
AT1G27040		nitrate transporter, putative	3.664	2.117	2.985	1.008
AT1G27670		hypothetical protein	0.156	0.149	0.244	0.609
AT1G27720	TAF4B TBP-associated factor 4B	hypothetical protein	0.6	1.203	0.317	1.1
AT1G28270	RALFL4 ralf-like 4	RALFL4 (RALF-LIKE 4)	98.482	100	100	7.179
AT1G28380	NSL1 necrotic spotted lesions 1	NSL1 (NECROTIC SPOTTED LESIONS 1)	0.711	1.316	3.444	0.908
AT1G28430	CYP705A24 "cytochrome P450, family 705, subfamily A, polypeptide 2	CYP705A24 (cytochrome P450, family 705, subfamily A, polypeptide 24); oxygen binding	5.695	2.973	5.814	1.383
AT1G28550	RABA1i RAB GTPase homolog A1I	AtRABA1i (Arabidopsis Rab GTPase homolog A1i); GTP binding	36.672	42.293	52.957	10
AT1G29140		pollen Ole e 1 allergen and extensin family protein	18.13	77	93.787	7.143
AT1G29500		auxin-responsive protein, putative	2.035	0.645	4.077	0.586
AT1G30070		SGS domain-containing protein	4.229	1.12	1.046	1.06
AT1G30700		FAD-linked oxidoreductase family	0.6	0.445	0.244	0.857
AT1G30740		FAD-binding domain-containing protein	2.387	2.498	4.238	2.632
AT1G30800		hypothetical protein	0.975	0.636	0.26	0.948
AT1G30860		protein binding / zinc ion binding	11.67	7.714	15.767	12.143
AT1G30900	VSR6 VACUOLAR SORTING RECEPTOR 6	vacuolar sorting receptor, putative	2.617	2.05	4.729	1.235
AT1G32420		hypothetical protein	1.468	0.431	0.29	0.909
AT1G32780		alcohol dehydrogenase, putative	13.888	15.614	3.384	1.725
AT1G32870	NAC13 NAC domain protein 13	NAM protein, putative	1.059	1.009	0.121	0.866
AT1G33430		galactosyltransferase family protein	27.171	4.307	1.089	1.2
AT1G33440		proton-dependent oligopeptide transport (POT) family protein	7.701	6.168	4.316	0.845
AT1G35490		bZIP family transcription factor	7.622	6.596	17.89	5.903
AT1G36340	UBC31 ubiquitin-conjugating enzyme 31	UBC31 (UBIQUITIN-CONJUGATING ENZYME 31); ubiquitin-protein ligase	3.503	1.161	1.566	0.906
AT1G42470		patched family protein	2.022	3.957	2.628	1.356
AT1G42990	BZIP60 Bbasic region/leucine zipper motif 60	bZIP family transcription factor	1.428	1.19	0.318	1.06
AT1G44160		DNAJ chaperone C-terminal domain-containing protein	8.29	3.884	12.805	8.333
AT1G44970		peroxidase, putative	1.873	1.394	0.309	0.447
AT1G45204		similar to putative APG protein, 5 partial	3.932	0.934	4.003	0.903
AT1G47980		hypothetical protein	89.004	1.225	20.46	2.439
AT1G48020	PMEI1 pectin methylesterase inhibitor 1	invertase/pectin methylesterase inhibitor family protein	55.992	96.586	82.107	11.806
AT1G48330		hypothetical protein	0.886	0.905	3.195	0.856
AT1G48470	GLN1;5 glutamine synthetase 1;5	GLN1;5 (GLUTAMINE SYNTHETASE 1;5); glutamate-ammonia ligase	13.251	15.856	9.904	1.82
AT1G48590		C2 domain-containing protein	3.322	2.765	2.121	0.943
AT1G48990		glycine-rich protein / oleosin	6.176	3.287	12.076	3.486
AT1G49310		hypothetical protein	16.055	46.805	6.822	0.947
AT1G50240	FU FUSED	hypothetical protein	0.494	0.72	0.321	1.051
AT1G50310	STP9 sugar transporter 9	monosaccharide transporter (STP9)	58.073	54.07	44.817	1.788
AT1G51170		protein kinase family protein	2.458	3.002	1.99	0.885
AT1G51410		cinnamyl-alcohol dehydrogenase, putative (CAD)	48.625	7.121	27.007	3.287
AT1G52560		26.5 kDa class I small heat shock protein-like (HSP26.5-P)	49.751	1.362	1.769	0.772
AT1G52570	PLDALPHA2 phospholipase D alpha 2	PLDALPHA2 (PHOSPHLIPASE D ALPHA 2); phospholipase D	4.212	4.483	3.628	1.329
AT1G52580	RBL5 RHOMBOID-like protein 5	rhomboid family protein	36.252	27.813	42.275	5.882
AT1G52680		late embryogenesis abundant protein-related / LEA protein-related	52.18	52.765	47.269	5.573
AT1G53180		hypothetical protein	3.575	1.901	1.084	1.389
AT1G53240	mMDH1 mitochondrial malate dehydrogenase 1	malate dehydrogenase (NAD), mitochondrial	3.671	1.532	1.625	0.865
AT1G53700	WAG1 WAG 1	WAG1; kinase	6.74	4.174	3.191	0.995
AT1G53990	GLIP3 GDSL-motif lipase 3	lipase, putative	0.849	0.166	0.217	0.612
AT1G54070		dormancy/auxin associated protein-related	13.85	6.73	29.481	9.545
AT1G54120		hypothetical protein	3.378	2.717	4.171	0.929
AT1G54410		water stress-induced protein, putative	0.994	0.729	1.826	0.096
AT1G54560	XIE	XIE (Myosin-like protein XIE); motor/ protein binding	5.297	2.978	6.376	2.566
AT1G54870		oxidoreductase	9.39	7.989	7.4	1.699
AT1G54890		late embryogenesis abundant protein-related / LEA protein-related	1.379	0.699	4.004	0.766
AT1G55030		F-box family protein	3.29	1.915	1.938	0.891
AT1G55260		lipid binding	1.749	1.152	3.144	0.822
AT1G55560	sks14 SKU5 similar 14	SKS14 (SKU5 Similar 14); copper ion binding / oxidoreductase	63.816	76.24	71.801	9.722
AT1G55570	sks12 SKU5 similar 12	SKS12 (SKU5 Similar 12); copper ion binding / oxidoreductase	25.766	10.768	60.724	7.323
AT1G55810	UKL3 uridine kinase-like 3	uracil phosphoribosyltransferase, putative / UMP pyrophosphorylase, putative / UPRTase, putative	3.934	1.739	1.085	1.818
AT1G55920	SERAT2;1 serine acetyltransferase 2;1	AtSerat2;1 (SERINE ACETYLTRANSFERASE 1)	1.589	0.525	3.663	0.848
AT1G56330	SAR1B secretion-associated RAS 1B	SAR1 (SECRETION-ASSOCIATED RAS); GTP binding	3.487	1.193	1.33	0.67
AT1G56360	PAP6 purple acid phosphatase 6	purple acid phosphatase, putative	3.737	14.026	0.322	1.026
AT1G56410	HSP70T-1 HEAT SHOCK PROTEIN 70T-1	ERD2/HSP70T-1 (EARLY-RESPONSIVE TO DEHYDRATION 2); ATP binding	4.375	0.983	1.497	1.38
AT1G57590		carboxylesterase	74.554	84.201	86.379	3.452
AT1G58120		hypothetical protein	28.688	12.57	41.239	15.476
AT1G59730	TH7 thioredoxin H-type 7	ATH7 (thioredoxin H-type 7); thiol-disulfide exchange intermediate	0.904	0.76	3.189	0.694
AT1G59860		17.6 kDa class I heat shock protein (HSP17.6A-CI)	3.076	1.619	1.76	1.551
AT1G60210		hypothetical protein	10.368	4.913	10.225	5.278
AT1G60390	PG1 polygalacturonase 1	polygalacturonase isoenzyme 1 beta subunit, putative	0.66	0.688	0.293	1.333
AT1G60500	DRP4C Dynamin related protein 4C	unknown protein	0.46	0.735	0.236	0.942
AT1G60810	ACLA-2 ATP-citrate lyase A-2	ACLA-2 (ATP-citrate lyase A-2)	3.694	1.45	1.228	0.611
AT1G61070	PDF2.4 PLANT DEFENSIN 2.4	LCR66/PDF2.4 (Low-molecular-weight cysteine-rich 66)	19.633	6.853	1.03	0.804
AT1G61110	NAC025 NAC domain containing protein 25	ANAC025 (Arabidopsis NAC domain containing protein 25); transcription factor	100	42.366	100	1.177
AT1G61590		protein kinase, putative	2.183	4.34	1.082	0.875
AT1G61700		DNA-directed RNA polymerase II, putative (RPB10)	10.259	3.438	1.242	0.626
AT1G62280	SLAH1 SLAC1 homologue 1	SLAH1 (SLAC1 HOMOLOGUE 1); transporter	13.023	2.208	31.035	1.29
AT1G62450		Rho GDP-dissociation inhibitor family protein	2.503	3.324	2.805	2.54
AT1G62660		beta-fructosidase (BFRUCT3) / beta-fructofuranosidase / invertase, vacuolar	1.616	3.179	1.746	1.17
AT1G62800	ASP4 aspartate aminotransferase 4	ASP4 (ASPARTATE AMINOTRANSFERASE 4); catalytic/ pyridoxal phosphate binding / transaminase/ transferase, transferring nitrogenous groups	3.214	1.522	1.509	1.087
AT1G62940	ACOS5 acyl-CoA synthetase 5	4-coumarate--CoA ligase family protein / 4-coumaroyl-CoA synthase family protein	21.156	0.364	0.403	1.246
AT1G63060		hypothetical protein	33.523	35.898	37.531	3.775
AT1G63180	UGE3 UDP-D-glucose/UDP-D-galactose 4-epimerase 3	UGE3 (UDP-D-GLUCOSE/UDP-D-GALACTOSE 4-EPIMERASE 3); UDP-glucose 4-epimerase/ protein dimerization	4.011	2.523	2.659	0.531
AT1G63245	CLE14 CLAVATA3/ESR-RELATED 14	CLE14, putative	0.937	0.89	0.238	0.982
AT1G64010		hypothetical protein	20.572	0.279	1.114	3.002
AT1G64060	RBOHF RESPIRATORY BURST OXIDASE PROTEIN F	ATRBOH F (RESPIRATORY BURST OXIDASE PROTEIN F); NAD(P)H oxidase	1.781	3.489	1.665	1.681
AT1G64110	DAA1 DUO1-activated ATPase 1	AAA-type ATPase family protein	2.238	8.788	1.709	3.997
AT1G64320		myosin heavy chain-related	3.656	1.273	7.912	10.417
AT1G64600		hypothetical protein	0.614	1.132	0.304	1.026
AT1G64800		hypothetical protein	2.818	2.582	7.524	3.002
AT1G65110		hypothetical protein	0.802	0.425	0.084	0.617
AT1G65560		allyl alcohol dehydrogenase, putative	4.459	0.623	0.392	0.759
AT1G66080		hypothetical protein	3.351	3.865	0.574	0.705
AT1G66250		glycosyl hydrolase family 17 protein	3.221	1.486	1.503	1.064
AT1G66360		C2 domain-containing protein	4.088	6.127	5.971	3.391
AT1G66570	SUC7 sucrose-proton symporter 7	ATSUC7 (SUCROSE-PROTON SYMPORTER 7); carbohydrate transmembrane transporter/ sucrose:hydrogen symporter/ sugar:hydrogen ion symporter	12.623	5.22	8.168	2.813
AT1G66850		protease inhibitor/seed storage/lipid transfer protein (LTP) family protein	72.134	33.444	5.256	1.117
AT1G67070	PMI2 PHOSPHOMANNOSE ISOMERASE 2	DIN9 (DARK INDUCIBLE 9); mannose-6-phosphate isomerase	3.231	0.803	2.479	0.877
AT1G67290	GLOX1 glyoxal oxidase 1	glyoxal oxidase-related	36.517	38.924	50.702	14.286
AT1G67640		lysine and histidine specific transporter, putative	27.248	7.397	5.52	1.266
AT1G67980	CCOAMT caffeoyl-CoA 3-O-methyltransferase	CCoAMT (caffeoyl-CoA 3-O-methyltransferase); caffeoyl-CoA O-methyltransferase	10.55	2.117	3.062	0.905
AT1G68190		zinc finger (B-box type) family protein	9.385	3.859	4.895	1.22
AT1G68200		putative zinc finger protein	0.627	0.782	0.227	1.006
AT1G68500		hypothetical protein	1.076	0.934	0.436	0.304
AT1G68540	TKPR2 tetraketide alpha-pyrone reductase 2	oxidoreductase family protein	3.404	1.052	0.552	0.778
AT1G68610	PCR11 PLANT CADMIUM RESISTANCE 11	hypothetical protein	18.515	6.261	15.094	6.667
AT1G68640	PAN PERIANTHIA	bZIP transcription factor, PERIANTHIA	0.961	0.742	0.258	0.738
AT1G68850		peroxidase, putative	0.118	0.174	0.705	1.35
AT1G69410	ELF5A-3 eukaryotic elongation factor 5A-3	Eukaryotic initiation factor 5A , putative	0.675	0.293	1.762	0.45
AT1G69500	CYP704B1 "cytochrome P450, family 704, subfamily B, polypeptide 1	oxygen binding	80.639	5.991	0.789	1.331
AT1G69710		zinc finger protein, putative / regulator of chromosome condensation (RCC1) family protein	4.71	4.224	5.917	3.743
AT1G69800		CBS domain-containing protein	1.783	4.604	1.875	1.235
AT1G69820	GGT4 gamma-glutamyl transpeptidase 4	GGT3/GGT4 (GAMMA-GLUTAMYL TRANSPEPTIDASE 3); gamma-glutamyltransferase	5.696	3.226	13.95	6.971
AT1G69850	NTL1	ATNRT1:2 (NITRATE TRANSPORTER 1:2); calcium ion binding / transporter	6.829	3.024	5.967	0.912
AT1G69880	TH8 thioredoxin H-type 8	ATH8 (thioredoxin H-type 8); thiol-disulfide exchange intermediate	8.185	7.091	7.127	2.542
AT1G69940	PPME1	ATPPME1; pectinesterase	4.68	2.439	4.409	3.75
AT1G70170	MMP matrix metalloproteinase	MMP (MATRIX METALLOPROTEINASE); metalloendopeptidase	3.227	3.575	1.765	2.721
AT1G70410	CA4 BETA CARBONIC ANHYDRASE 4	carbonic anhydrase, putative / carbonate dehydratase, putative	0.999	1.047	3.006	0.953
AT1G70790		C2 domain-containing protein	3.903	2.76	5.425	3.775
AT1G70830	MLP28 MLP-like protein 28	MLP28 (MLP-LIKE PROTEIN 28)	3.221	1.036	3.215	1
AT1G71160	KCS7 3-ketoacyl-CoA synthase 7	beta-ketoacyl-CoA synthase family protein	40.698	7.545	4.751	1.043
AT1G71170		6-phosphogluconate dehydrogenase NAD-binding domain-containing protein	3.575	2.106	1.27	0.694
AT1G71770	PAB5 poly(A)-binding protein 5	PAB5 (POLY(A)-BINDING PROTEIN); RNA binding	30.62	18.744	3.457	2.749
AT1G71880	SUC1 sucrose-proton symporter 1	SUC1 (SUCROSE-PROTON SYMPORTER 1); carbohydrate transmembrane transporter/ sucrose:hydrogen symporter/ sugar:hydrogen ion symporter	12.031	10.255	6.527	2.128
AT1G72100		late embryogenesis abundant domain-containing protein / LEA domain-containing protein	1.762	3.891	2.771	1.471
AT1G72250		kinesin-related protein	0.382	0.749	0.324	1.011
AT1G72960		root hair defective 3 GTP-binding (RHD3) family protein	7.311	19.781	7.767	2.831
AT1G73050		mandelonitrile lyase, putative	0.807	0.264	0.075	0.482
AT1G73070		leucine rich repeat protein family	2.59	2.12	4.626	4.356
AT1G73260	KTI1 kunitz trypsin inhibitor 1	putative trypsin inhibitor	0.237	0.233	0.381	0.249
AT1G73600		phosphoethanolamine N-methyltransferase	3.339	26.083	30.816	1.342
AT1G73630		calcium-binding protein, putative	11.34	2.941	12.748	2.944
AT1G73680	ALPHA DOX2 alpha dioxygenase	pathogen-responsive alpha-dioxygenase, putative	3.208	1.996	2.069	0.683
AT1G73830	BEE3 BR enhanced expression 3	BEE3 (BR ENHANCED EXPRESSION 3); DNA binding / transcription factor	1.334	1.244	6.266	1.029
AT1G74310	HSP101 heat shock protein 101	ATHSP101 (HEAT SHOCK PROTEIN 101); ATP binding / ATPase	9.024	0.971	0.957	2.327
AT1G74540	CYP98A8 cytochrome P450, family 98, subfamily A, polypeptide 8	CYP98A8 (cytochrome P450, family 98, subfamily A, polypeptide 8); oxygen binding	66.968	10.829	45.078	1.006
AT1G74590	GSTU10 glutathione S-transferase TAU 10	glutathione transferase, putative	0.892	0.524	0.264	0.849
AT1G74830		hypothetical protein	5.942	5.758	5.158	2.613
AT1G75030	TLP-3 thaumatin-like protein 3	ATLP-3 (Arabidopsis thaumatin-like protein 3)	7.42	0.805	2.274	0.818
AT1G75050		hypothetical protein	23.771	0.573	1.964	1.098
AT1G75160		hypothetical protein	5.124	4.145	6.94	4.026
AT1G75890		family II extracellular lipase 2 (EXL2)	11.565	3.048	8.453	1.224
AT1G75900		family II extracellular lipase 3 (EXL3)	0.728	0.545	0.331	0.686
AT1G75920		family II extracellular lipase 5 (EXL5)	100	93.817	100	1.262
AT1G75930	EXL6 extracellular lipase 6	EXL6 (extracellular lipase 6); acyltransferase/ carboxylesterase/ lipase	41.703	29.272	31.621	1.245
AT1G76240		hypothetical protein	5.718	0.557	1.144	1.339
AT1G76890	GT2	GT2; transcription factor	1.28	1.194	4.332	1.479
AT1G76930	ORG5 OBP3-RESPONSIVE GENE 5	expressed protein	0.333	0.101	0.086	0.905
AT1G77210	STP14 sugar transport protein 14	sugar transporter, putative	82.211	20.215	30.291	1.213
AT1G77330		1-aminocyclopropane-1-carboxylate oxidase, putative / ACC oxidase, putative	1.171	0.978	3.768	1.012
AT1G77590	LACS9 long chain acyl-CoA synthetase 9	LACS9 (LONG CHAIN ACYL-COA SYNTHETASE 9); long-chain-fatty-acid-CoA ligase	5.227	4.286	4.299	1.111
AT1G77860	KOM KOMPEITO	membrane protein, putative	0.778	0.931	0.315	0.962
AT1G77990	SULTR2;2 SULPHATE TRANSPORTER 2;2	AST56 (sulphate transporter 2;2); sulfate transmembrane transporter	1.065	0.613	3.267	1.672
AT1G78000	SULTR1;2 sulfate transporter 1;2	SULTR1;2 (SULFATE TRANSPORTER 1;2); sulfate transmembrane transporter	42.079	1.733	7.625	2.532
AT1G78140		methyltransferase-related	3.231	2.829	2.712	1.013
AT1G78440	GA2OX1 gibberellin 2-oxidase 1	ATGA2OX1 (GIBBERELLIN 2-OXIDASE 1); gibberellin 2-beta-dioxygenase	3.044	4.215	1.35	0.622
AT1G78530		protein kinase family protein	1.626	0.794	4.203	0.986
AT1G78955	CAMS1 camelliol C synthase 1	CAMS1 (CAMELLIOL C SYNTHASE 1); beta-amyrin synthase	29.069	6.672	3.6	1.247
AT1G79210		20S proteasome alpha subunit B, putative	3.025	1.4	1.337	0.684
AT1G79400	CHX2 cation/H+ exchanger 2	ATCHX2 (CATION/H+ EXCHANGER 2); monovalent cation:proton antiporter	13.1	2.37	18.002	8.712
AT1G80650	RTL1 RNAse THREE-like protein 1	RTL1 (RNASE THREE-LIKE PROTEIN 1); double-stranded RNA binding	4.032	1.113	1.258	0.673
AT1G80660	HA9 H(+)-ATPase 9	AHA9 (Arabidopsis H(+)-ATPase 9); hydrogen-exporting ATPase, phosphorylative mechanism	64.798	75.705	62.732	7.418
AT2G01170	BAT1 bidirectional amino acid transporter 1	amino acid permease family protein	6.74	2.293	1.807	0.799
AT2G01275		zinc finger (C3HC4-type RING finger) family protein	5.067	2.889	15.171	4.583
AT2G01330		transducin family protein / WD-40 repeat family protein	42.499	54.85	60.096	3.28
AT2G02720		pectate lyase family protein	33.029	29.971	72.037	14.583
AT2G02970		nucleoside phosphatase family protein / GDA1/CD39 family protein	3.305	2.61	2.744	2.914
AT2G02990	RNS1 ribonuclease 1	ribonuclease, RNS1	0.968	0.212	1.511	0.368
AT2G03060	AGL30 AGAMOUS-like 30	AGL30; DNA binding / transcription factor	3.655	3.855	2.703	2.327
AT2G03200		aspartyl protease family protein	32.599	11.595	9.734	1.588
AT2G03760	ST1 SULFOTRANSFERASE 1	putative steroid sulfotransferase	0.814	2.369	0.088	0.83
AT2G03850		late embryogenesis abundant domain-containing protein / LEA domain-containing protein	95.261	66.233	85.17	1.376
AT2G03980		GDSL-motif lipase/hydrolase family protein	60.112	39.383	91.363	16.667
AT2G07040	PRK2A	ATPRK2A; ATP binding / protein serine/threonine kinase	11.45	22.915	36.983	10.101
AT2G07560	HA6 H(+)-ATPase 6	AHA6 (ARABIDOPSIS H(+)-ATPASE 6); ATPase	89.077	89.569	100	4.174
AT2G07708		hypothetical protein	0.778	0.662	0.293	0.911
AT2G11005		glycine-rich protein	1.947	1.43	3.513	1.639
AT2G13350		C2 domain-containing protein	22.9	11.397	32.914	7.692
AT2G13570	NF-YB7 "nuclear factor Y, subunit B7"	CCAAT-box binding transcription factor, putative	23.359	21.432	24.5	2.986
AT2G13675		callose synthase (1,3-beta-glucan synthase) family	4.589	6.269	3.41	5.115
AT2G13900		DC1 domain-containing protein	10.295	14.914	16.371	6.944
AT2G14540	SRP2 serpin 2	serpin family protein / serine protease inhibitor family protein	8.913	0.378	0.857	2.331
AT2G14610	PR1 pathogenesis-related gene 1	pathogenesis-related PR-1-like protein	1.06	0.972	1.046	0.258
AT2G14960	GH3.1	GH3.1	3.708	0.732	3.282	1.158
AT2G16730	BGAL13 beta-galactosidase 13	BGAL13 (beta-galactosidase 13); beta-galactosidase	31.463	35.34	78.212	10.556
AT2G16910	AMS ABORTED MICROSPORES	AMS (ABORTED MICROSPORES); DNA binding / transcription factor	66.945	4.721	0.651	1.476
AT2G17200	DSK2	ubiquitin family protein	3.939	1.57	1.39	1.285
AT2G17670		expressed protein	0.972	1.236	0.326	1.933
AT2G17890	CPK16 calcium-dependent protein kinase 16	CPK16 (calcium-dependent protein kinase 16); calmodulin-dependent protein kinase	40.231	17.969	13.743	9.191
AT2G17950	WUS1 WUSCHEL 1	WUS (WUSCHEL); DNA binding / transcription factor	4.087	10.12	1.603	1.196
AT2G18115		hypothetical protein	2.207	0.274	0.361	1.02
AT2G18130	PAP11 purple acid phosphatase 11	putative purple acid phosphatase precursor	5.315	8.451	0.322	1.01
AT2G19070	SHT spermidine hydroxycinnamoyl transferase	transferase family protein	83.448	37.982	63.464	1.399
AT2G19110	HMA4 heavy metal atpase 4	HMA4 (Heavy metal ATPase 4); cadmium-transporting ATPase	4.392	4.035	2.071	1.361
AT2G19310		hypothetical protein	5.074	1.127	1.562	0.976
AT2G19330	PIRL6 plant intracellular ras group-related LRR 6	leucine-rich repeat family protein	4.304	3.592	5.232	2.273
AT2G19770	PRF5 profilin 5	PRF5 (PROFILIN5); actin binding / actin monomer binding	37.616	44.464	47.071	4.773
AT2G19980		allergen V5/Tpx-1-related family protein	56.501	66.434	83.814	7.738
AT2G19990	PR-1-LIKE pathogenesis-related protein-1-like	PR-1-LIKE (PATHOGENESIS-RELATED PROTEIN-1-LIKE)	1.504	2.561	6.212	5.556
AT2G20550		DNAJ chaperone C-terminal domain-containing protein	5.477	1.308	0.79	1.77
AT2G20800	NDB4 NAD(P)H dehydrogenase B4	putative NADH-ubiquinone oxireductase	1.398	0.786	0.03	0.453
AT2G20825	ULT2 ULTRAPETALA 2	hypothetical protein	0.688	0.269	0.298	1.112
AT2G21100		disease resistance response protein-related/ dirigent protein-related	0.427	0.391	0.266	0.421
AT2G21220		auxin-responsive protein, putative	1.133	1.327	4.282	1.002
AT2G21260		mannose 6-phosphate reductase (NADPH-dependent), putative	3.114	1.183	1.223	0.811
AT2G21730	CAD2 cinnamyl alcohol dehydrogenase homolog 2	mannitol dehydrogenase, putative	7.031	6.346	6.338	1.402
AT2G22950	ACA7 auto-regulated Ca2+-ATPase 7	calcium-transporting ATPase, plasma membrane-type, putative / Ca2+-ATPase, putative (ACA7)	4.066	3.998	3.985	3.51
AT2G23050	NPY4 NAKED PINS IN YUC MUTANTS 4	hypothetical protein	0.76	0.777	0.216	0.888
AT2G23570	MES19 methyl esterase 19	putative acetone-cyanohydrin lyase	1.984	0.226	4.238	0.509
AT2G23800	GGPS5 GERANYLGERANYL PYROPHOSPHATE SYNTHASE 5	GGPS2 (GERANYLGERANYL PYROPHOSPHATE SYNTHASE 2); farnesyltranstransferase	6.929	5.344	4.895	1.002
AT2G23900		glycoside hydrolase family 28 protein / polygalacturonase (pectinase) family protein	77.873	80.287	96.177	10.101
AT2G24370		kinase	10.057	9.111	13.055	5.573
AT2G24440		expressed protein	0.675	0.661	0.331	0.768
AT2G24450	FLA3 FASCICLIN-like arabinogalactan protein 3 precursor	FLA3 (FASCICLIN-LIKE ARABINOGALACTAN PROTEIN 3 PRECURSOR)	5.78	4.948	9.93	4.502
AT2G25600	SPIK Shaker pollen inward K+ channel	SPIK (SHAKER POLLEN INWARD K+ CHANNEL); cyclic nucleotide binding / inward rectifier potassium channel/ potassium channel	11.383	5.249	6.036	7.692
AT2G25940	ALPHAVPE	putative vacuolar processing enzyme	1.059	0.605	0.319	0.904
AT2G26150	HSFA2 heat shock transcription factor A2	ATHSFA2 (Arabidopsis thaliana heat shock transcription factor A2)	4.045	0.955	1.087	2.105
AT2G27180		hypothetical protein	13.146	9.494	35.923	9.821
AT2G27420		cysteine proteinase	1.403	1.116	1.593	0.328
AT2G27740		hypothetical protein	2.958	2.436	4.66	1.183
AT2G28110	IRX7 IRREGULAR XYLEM 7	FRA8 (FRAGILE FIBER8); transferase	3.788	1.523	6.683	1.054
AT2G28200		nucleic acid binding / transcription factor/ zinc ion binding	1.93	1.232	3.236	0.93
AT2G28630	KCS12 3-ketoacyl-CoA synthase 12	beta-ketoacyl-CoA synthase family protein	1.938	2.717	3.454	1.022
AT2G28680		cupin family protein	8.262	7.025	0.61	0.704
AT2G28780		hypothetical protein	1.528	0.706	0.229	0.953
AT2G29090	CYP707A2 "cytochrome P450, family 707, subfamily A, polypeptide 2	taxane 13-alpha-hydroxylase(cytochrome p450 family), putative	1.098	0.326	0.405	1.037
AT2G29170		putative tropinone reductase	1.383	0.292	2.017	0.414
AT2G29300		tropinone reductase, putative / tropine dehydrogenase, putative	0.974	0.891	3.058	0.862
AT2G29500		17.6 kDa class I small heat shock protein (HSP17.6B-CI)	4.538	1.03	1.052	0.967
AT2G29990	NDA2 alternative NAD(P)H dehydrogenase 2	putative NADH dehydrogenase (ubiquinone oxidoreductase)	1.916	1.204	0.302	1.054
AT2G30290	VSR2 VACUOLAR SORTING RECEPTOR 2	vacuolar sorting receptor, putative	7.291	8.955	6.671	1.905
AT2G30310		GDSL-motif lipase/hydrolase family protein	2.397	1.417	3.256	1.043
AT2G30510		unknown protein	2.44	1.678	3.077	2.225
AT2G30670		tropinone reductase, putative / tropine dehydrogenase, putative	1.994	1.435	9.81	0.761
AT2G31100		lipase, putative	19.793	6.036	15.771	1.322
AT2G31210		basic helix-loop-helix (bHLH) family protein	3.998	2.032	0.512	0.969
AT2G31360	DS2 16:0delta9 desaturase 2	ADS2 (16:0DELTA9 ARABIDOPSIS DESATURASE 2); oxidoreductase	3.84	3.962	1.648	1.419
AT2G31500	CPK24 calcium-dependent protein kinase 24	CPK24 (calcium-dependent protein kinase 24); calmodulin-dependent protein kinase/ kinase	48.073	15.576	100	18.333
AT2G31980	CYS2 PHYTOCYSTATIN 2	cysteine proteinase inhibitor-related	63.762	44.466	68.306	1.301
AT2G32120	HSP70T-2 heat-shock protein 70T-2	HSP70T-2; ATP binding	5.149	0.895	1.553	1.115
AT2G32880		meprin and TRAF homology domain-containing protein / MATH domain-containing protein	11.122	0.4	6.249	0.989
AT2G33100	CSLD1 CELLULOSE-SYNTHASE LIKE D1	ATCSLD1 (Cellulose synthase-like D1); cellulose synthase/ transferase, transferring glycosyl groups	15.837	11.553	21.581	16.667
AT2G33110	VAMP723 vesicle-associated membrane protein 723	ATVAMP723 (Arabidopsis thaliana vesicle-associated membrane protein 723)	0.293	0.805	6.961	0.897
AT2G33150	PKT3 peroxisomal 3-ketoacyl-CoA thiolase 3	KAT2/PED1 (PEROXISOME DEFECTIVE 1); acetyl-CoA C-acyltransferase	3.183	1.006	2.831	0.852
AT2G33330	PDLP3 plasmodesmata-located protein 3	33 kDa secretory protein-related	16.641	7.54	6.47	0.949
AT2G33420		hypothetical protein	35.667	21.992	53.059	16.667
AT2G33670	MLO5 MILDEW RESISTANCE LOCUS O 5	MLO5 (MILDEW RESISTANCE LOCUS O 5); calmodulin binding	10.193	5.836	14.732	5.965
AT2G34100		hypothetical protein	3.29	0.617	0.265	1.102
AT2G34770	FAH1 fatty acid hydroxylase 1	FAH1 (FATTY ACID HYDROXYLASE 1); catalytic	3.844	2.307	3.016	2.353
AT2G34790	MEE23 MATERNAL EFFECT EMBRYO ARREST 23	EDA28/MEE23 (MATERNAL EFFECT EMBRYO ARREST 23); electron carrier	2.587	1.28	3.325	1.113
AT2G35210	RPA root and pollen arfgap	AGD10/MEE28/RPA (MATERNAL EFFECT EMBRYO ARREST 28); DNA binding	7.022	6.36	10.62	6.513
AT2G35460		similar to harpin-induced protein hin1 from tobacco	2.941	0.274	0.171	0.494
AT2G36590	ProT3 proline transporter 3	ProT3 (PROLINE TRANSPORTER 3); amino acid transmembrane transporter	1.75	0.959	3.457	2.062
AT2G36690		2-oxoglutarate-dependent dioxygenase family	1.027	1.141	0.33	0.855
AT2G37130		peroxidase 21 (PER21) (P21) (PRXR5)	2.384	1.654	3.067	1.064
AT2G37170	PIP2B plasma membrane intrinsic protein 2	PIP2B (plasma membrane intrinsic protein 2;2); water channel	3.958	1.029	2.175	0.751
AT2G37440		endonuclease/exonuclease/phosphatase family protein	1.198	1.616	3.055	2.564
AT2G37620	ACT1 actin 1	ACT1 (ACTIN 1); structural constituent of cytoskeleton	4.272	1.772	3.295	1.803
AT2G37900		proton-dependent oligopeptide transport (POT) family protein	1.09	0.834	3.26	0.873
AT2G38080	LMCO4 LACCASE-LIKE MULTICOPPER OXIDASE 4	IRX12/LAC4 (laccase 4); copper ion binding / oxidoreductase	6.422	3.814	7.082	1.65
AT2G38090		myb family transcription factor	0.884	0.807	3.75	1.292
AT2G38240		oxidoreductase, 2OG-Fe(II) oxygenase family protein	3.035	1.621	1.63	0.377
AT2G38500		hypothetical protein	6.396	3.477	4.813	3.775
AT2G38870		putative protease inhibitor	0.581	0.059	0.12	0.867
AT2G38910	CPK20 calcium-dependent protein kinase 20	CPK20 (calcium-dependent protein kinase 20); calmodulin-dependent protein kinase/ kinase	8.61	4.727	9.828	5.398
AT2G38920		SPX (SYG1/Pho81/XPR1) domain-containing protein / zinc finger (C3HC4-type RING finger) protein-related	9.473	6.038	12.297	4.762
AT2G38940	PHT1;4 phosphate transporter 1;4	phosphate transporter (AtPT2)	0.4	0.721	0.962	0.322
AT2G39130		amino acid transporter family protein	3.387	3.182	4.92	1.45
AT2G39510		nodulin MtN21 family protein	2.498	2.689	3	0.722
AT2G39540		gibberellin-regulated family protein	78.44	24.763	9.816	0.862
AT2G39800	P5CS1 delta1-pyrroline-5-carboxylate synthase 1	P5CS1 (DELTA1-PYRROLINE-5-CARBOXYLATE SYNTHASE 1)	1.704	1.04	4.896	0.828
AT2G39890	PROT1 proline transporter 1	ProT1 (PROLINE TRANSPORTER 1)	4.046	1.379	4.209	1.628
AT2G40116		phosphoinositide-specific phospholipase C family protein	42.2	34.335	24.002	6.971
AT2G40180	PP2C5 phosphatase 2C5	protein phosphatase 2C (PP2C)	1.472	0.502	0.125	0.791
AT2G40670	RR16 response regulator 16	ARR16 (response regulator 16); transcription regulator/ two-component response regulator	3.06	2.977	3.756	1.146
AT2G41210	PIP5K5 phosphatidylinositol- 4-phosphate 5-kinase 5	phosphatidylinositol-4-phosphate 5-kinase family protein	8.821	7.067	17.198	5.263
AT2G41290	SSL2 strictosidine synthase-like 2	strictosidine synthase family protein	9.88	5.296	9.671	1.088
AT2G41970		protein kinase, putative	20.893	2.391	9.885	6.624
AT2G42600	PPC2 phosphoenolpyruvate carboxylase 2	ATPPC2 (PHOSPHOENOLPYRUVATE CARBOXYLASE 2); phosphoenolpyruvate carboxylase	3.033	2.038	1.749	1.24
AT2G42940		putative DNA binding protein	36.341	0.336	0.086	2.476
AT2G43050	ATPMEPCRD	pectinesterase family	0.282	0.172	1.083	0.263
AT2G43130	RABA5C	ARA4 (Arabidopsis Rab GTPase homolog A5c); GTP binding	3.731	3.128	2.242	0.886
AT2G43230		serine/threonine protein kinase, putative	5.271	3.22	4.344	4.224
AT2G43570	CHI "chitinase, putative"	chitinase, putative	1.832	1.696	6.006	0.542
AT2G43820	UGT74F2 UDP-glucosyltransferase 74F2	GT/UGT74F2 (UDP-GLUCOSYLTRANSFERASE 74F2); UDP-glucosyltransferase/ UDP-glycosyltransferase/ transferase, transferring glycosyl groups / transferase, transferring hexosyl groups	4.719	3.101	10.125	1.653
AT2G43840	UGT74F1 UDP-glycosyltransferase 74 F1	UDP-glucoronosyl/UDP-glucosyl transferase family protein	1.825	1.911	3.948	1.684
AT2G43910	HOL1 HARMLESS TO OZONE LAYER 1	thiol methyltransferase, putative	3.12	1	1.761	0.662
AT2G43920	HOL2 HARMLESS TO OZONE LAYER 2	thiol methyltransferase, putative	1.28	0.747	3.005	0.832
AT2G44180	MAP2A methionine aminopeptidase 2A	putative methionine aminopeptidase	0.651	0.282	0.277	0.442
AT2G44790	UCC2 uclacyanin 2	phytocyanin	1.165	0.742	0.093	0.638
AT2G44850		hypothetical protein	3.191	1.099	1.648	1.214
AT2G45630		oxidoreductase family protein	3.502	1.118	1.133	1.45
AT2G45800	PLIM2a PLIM2a	LIM domain-containing protein	14.477	11.783	12.933	4.423
AT2G46210	SLD2 sphingoid LCB desaturase 2	delta-8 sphingolipid desaturase, putative	8.709	4.871	22.866	11.806
AT2G46300		hypothetical protein	12.423	7.62	16.765	16.667
AT2G46400	WRKY46 WRKY DNA-binding protein 46	WRKY46 (WRKY DNA-binding protein 46); transcription factor	1.093	3.328	1.373	1.052
AT2G46530	ARF11 auxin response factor 11	ARF11 (AUXIN RESPONSE FACTOR 11); transcription factor	3.014	0.74	1.788	4.881
AT2G46660	CYP78A6 "cytochrome P450, family 78, subfamily A, polypeptide 6"	CYP78A6 (cytochrome P450, family 78, subfamily A, polypeptide 6); oxygen binding	7.466	0.642	0.833	1.22
AT2G46860	PPa3 pyrophosphorylase 3	ATPPA3 (ARABIDOPSIS THALIANA PYROPHOSPHORYLASE 3); inorganic diphosphatase/ pyrophosphatase	62.806	63.587	100	6.275
AT2G47000	PGP4 P-GLYCOPROTEIN 4	ABC transporter family protein	0.44	0.283	0.034	1.1
AT2G47030	VGDH1	VGDH1; pectinesterase	78.022	87.312	91.49	14.286
AT2G47040	VGD1 VANGUARD1	VGD1 (VANGUARD1); pectinesterase	85.995	94.127	100	13.393
AT2G47050		invertase/pectin methylesterase inhibitor family protein	35.405	30.477	39.298	7.692
AT2G47270	UPB1 UPBEAT1	expressed protein	1.519	0.331	11.983	0.391
AT2G47550		pectinesterase family	1.046	0.312	1.121	1.454
AT2G47730	GSTF8 glutathione S-transferase phi 8	ATGSTF8 (GLUTATHIONE S-TRANSFERASE 8); glutathione transferase	3.915	2.305	2.616	1.39
AT2G47890		CONSTANS B-box zinc finger family protein	1.104	0.828	0.131	0.867
AT2G48020		sugar transporter, putative	1.329	0.563	3.157	1.042
AT2G48150	GPX4 glutathione peroxidase 4	ATGPX4 (GLUTATHIONE PEROXIDASE 4); glutathione peroxidase	2.102	1.546	3.638	2.632
AT3G01085		protein kinase family protein	36.061	25.452	35.992	14.167
AT3G01270		pectate lyase family protein	89.433	100	100	18.333
AT3G01420	PADOX-1 plant alpha dioxygenase 1	feebly-like protein	1.01	0.754	0.328	0.881
AT3G01620		glycosyl transferase family 17 protein	5.192	1.636	4.9	3.226
AT3G01980		short-chain dehydrogenase/reductase (SDR) family protein	2.519	0.963	4.529	0.774
AT3G02230	RGP1 reversibly glycosylated polypeptide 1	RGP1 (REVERSIBLY GLYCOSYLATED POLYPEPTIDE 1)	3.669	2.272	2.389	2.582
AT3G02410	ICME-LIKE2 Isoprenylcysteine methylesterase-like 2	hypothetical protein	5.245	3.461	3.693	6.944
AT3G02480		ABA-responsive protein-related	21.679	13.221	13.11	1.725
AT3G02970	EXL6 EXORDIUM like 6	phosphate-responsive 1 family protein	17.855	13.011	20.318	14.583
AT3G03060		putative 26S proteosome regulatory subunit	0.796	1.026	0.32	1.089
AT3G03430		polcalcin, putative / calcium-binding pollen allergen, putative	12.625	58.093	23.199	5.625
AT3G03720	CAT4 cationic amino acid transporter 4	CAT4 (CATIONIC AMINO ACID TRANSPORTER 4); cationic amino acid transmembrane transporter	3.14	1.619	2.01	0.865
AT3G03760	LBD20 LOB domain-containing protein 20	LBD20 (LOB DOMAIN-CONTAINING PROTEIN 20)	7.319	5.722	3.511	0.851
AT3G03780	MS2 methionine synthase 2	AtMS2 (Arabidopsis thaliana methionine synthase 2); 5-methyltetrahydropteroyltriglutamate-homocysteine S-methyltransferase	13.353	2.928	9.362	5.263
AT3G03900	APK3 adenosine-5'-phosphosulfate (APS) kinase 3	adenylylsulfate kinase, putative	2.914	1.693	4.332	1.672
AT3G03910	GDH3 glutamate dehydrogenase 3	glutamate dehydrogenase, putative	47.788	6.519	8.73	0.929
AT3G04360		C2 domain-containing protein	20.34	11.151	4.438	13.393
AT3G05020	ACP1 acyl carrier protein 1	ACP1 (ACYL CARRIER PROTEIN 1)	3.763	1.518	2.983	0.676
AT3G05140	RBK2 ROP binding protein kinases 2	RBK2 (ROP BINDING PROTEIN KINASES 2); kinase	3.514	4.038	10.851	7.418
AT3G05150		sugar transporter family protein	16.758	11.568	22.272	9.091
AT3G05260		short-chain dehydrogenase/reductase (SDR) family protein	3.242	3.188	3.69	1.408
AT3G05290	PNC1 peroxisomal adenine nucleotide carrier 1	mitochondrial substrate carrier family protein	3.809	4.219	4.04	1.404
AT3G05780	LON3 lon protease 3	Lon protease, putative	3.075	0.311	0.33	0.898
AT3G05880	RCI2A RARE-COLD-INDUCIBLE 2A	RCI2A (RARE-COLD-INDUCIBLE 2A)	2.561	1.698	3.523	0.418
AT3G05960	STP6 sugar transporter 6	sugar transporter, putative	1.555	2.525	12.093	3.923
AT3G06260	GolS9 galactinol synthase 9	GATL4 (Galacturonosyltransferase-like 4); polygalacturonate 4-alpha-galacturonosyltransferase/ transferase, transferring glycosyl groups / transferase, transferring hexosyl groups	10.383	5.695	13.334	7.179
AT3G06490	MYB108 myb domain protein 108	MYB108 (MYB DOMAIN PROTEIN 108); DNA binding / transcription factor	1.959	1.321	4.361	1.156
AT3G06830		pectinesterase family protein	38.242	36.692	76.368	33.333
AT3G07010		pectate lyase family protein	1.483	0.653	7.171	1.422
AT3G07120		zinc finger (C3HC4-type RING finger) family protein	12.836	11.245	8.22	4.555
AT3G07450		putative 5B-anther specific protein	1.528	0.559	0.237	1.268
AT3G07490	CML3 calmodulin-like 3	AGD11 (ARF-GAP DOMAIN 11); calcium ion binding	4.627	2.976	3.168	1.682
AT3G07820		polygalacturonase 3 (PGA3) / pectinase	10.218	5.956	14.703	6.905
AT3G07840		polygalacturonase, putative / pectinase, putative	28.407	18.863	25.2	7.418
AT3G07960	PIP5K6 phosphatidylinositol-4-phosphate 5-kinase 6	phosphatidylinositol-4-phosphate 5-kinase family protein	16.209	9.043	14.946	5.296
AT3G08040	MAN1 MANGANESE ACCUMULATOR 1	FRD3 (FERRIC REDUCTASE DEFECTIVE 3); antiporter	2.674	6.188	5.615	1.112
AT3G08590	iPGAM2 2,3-biphosphoglycerate-independent phosphoglycerate mutase 2	2,3-biphosphoglycerate-independent phosphoglycerate mutase, putative / phosphoglyceromutase, putative	5.32	1.652	0.833	0.939
AT3G08690	UBC11 ubiquitin-conjugating enzyme 11	UBC11 (ubiquitin-conjugating enzyme 11); ubiquitin-protein ligase	3.93	1.176	1.466	0.843
AT3G08970	TMS1 THERMOSENSITIVE MALE STERILE 1	DNAJ heat shock N-terminal domain-containing protein	8.033	0.987	0.892	1.307
AT3G09350	Fes1A Fes1A	armadillo/beta-catenin repeat family protein	5.628	1.112	0.98	1.184
AT3G09640	APX2 ascorbate peroxidase 2	APX2 (ASCORBATE PEROXIDASE 2); L-ascorbate peroxidase	7.165	1.048	2.41	0.905
AT3G09805		putative isocitrate dehydrogenase (NAD+)	3.665	3.264	1.568	1.457
AT3G10020		hypothetical protein	12.8	1.377	2.677	1.302
AT3G10120		hypothetical protein	1.589	1.242	5.466	0.511
AT3G10340	PAL4 phenylalanine ammonia-lyase 4	phenylalanine ammonia-lyase, putative	1.758	2.033	3.457	1.371
AT3G10570	CYP77A6 "cytochrome P450, family 77, subfamily A, polypeptide 6"	CYP77A6 (cytochrome P450, family 77, subfamily A, polypeptide 6); oxygen binding	1.852	1.168	3.098	0.842
AT3G10600	CAT7 cationic amino acid transporter 7	CAT7 (CATIONIC AMINO ACID TRANSPORTER 7); cationic amino acid transmembrane transporter	2.7	4.204	1.349	1.514
AT3G11020	DREB2B DRE/CRT-binding protein 2B	DRE binding protein (DREB2B)	1.609	0.424	0.185	0.752
AT3G11180		oxidoreductase, 2OG-Fe(II) oxygenase family protein	2.994	0.951	8.571	0.878
AT3G11430	GPAT5 glycerol-3-phosphate acyltransferase 5	ATGPAT5/GPAT5 (GLYCEROL-3-PHOSPHATE ACYLTRANSFERASE 5); 1-acylglycerol-3-phosphate O-acyltransferase/ acyltransferase/ organic anion transmembrane transporter	8.55	4.069	13.262	1.326
AT3G11660	NHL1 NDR1/HIN1-like 1	NHL1 (NDR1/HIN1-like 1)	1.514	0.94	3.152	1.118
AT3G11930		universal stress protein (USP) family protein	6.593	5.305	8.776	1.144
AT3G11980	MS2 MALE STERILITY 2	MS2 (MALE STERILITY 2)	88.115	0.664	0.728	5.882
AT3G12050		Aha1 domain-containing protein	3.332	0.942	0.898	1.067
AT3G12545		lipid transfer protein-related	1.048	9.386	0.963	1.044
AT3G13065	SRF4 STRUBBELIG-receptor family 4	SRF4 (STRUBBELIG-RECEPTOR FAMILY 4); ATP binding / kinase/ protein serine/threonine kinase	30.023	49.735	39.944	9.091
AT3G13220	WBC27	ABC transporter family protein	15.681	0.56	0.704	1.188
AT3G13390	sks11 SKU5 similar 11	SKS11 (SKU5 Similar 11); copper ion binding / oxidoreductase	77.618	81.57	94.709	12.5
AT3G13400	sks13 SKU5 similar 13	SKS13 (SKU5 Similar 13); copper ion binding / oxidoreductase	85.699	91.232	100	18.75
AT3G13782	NFA4 NUCLEOSOME/CHROMATIN ASSEMBLY FACTOR GROUP A 4	NAP1;4 (NUCLEOSOME ASSEMBLY PROTEIN1;4); DNA binding	7.191	16.76	13.68	3.807
AT3G13890	MYB26 myb domain protein 26	MYB26 (myb domain protein 26); DNA binding / transcription factor	4.193	5.225	2.197	0.996
AT3G13960	GRF5 growth-regulating factor 5	hypothetical protein	0.714	1.087	0.327	0.957
AT3G14390		diaminopimelate decarboxylase, putative / DAP carboxylase, putative	3.178	1.658	0.82	0.711
AT3G14450	CID9 CTC-interacting domain 9	CID9 (CTC-Interacting Domain 9); RNA binding / protein binding	1.905	3.679	1.903	1.124
AT3G14850	TBL41 TRICHOME BIREFRINGENCE-LIKE 41	hypothetical protein	10.298	1.335	4.691	0.679
AT3G15370	EXPA12 expansin 12	putative expansin S2 precursor	0.909	0.232	1	0.359
AT3G15400	ATA20 anther 20	ATA20 (Arabidopsis thaliana anther 20)	32.504	36.314	38.522	1.738
AT3G15500	NAC3 NAC domain containing protein 3	ATNAC3 (ARABIDOPSIS NAC DOMAIN CONTAINING PROTEIN 55); transcription factor	2.451	0.644	3.713	0.864
AT3G15510	NARS1 NAC-REGULATED SEED MORPHOLOGY 1	ATNAC2 (Arabidopsis thaliana NAC domain containing protein 2); transcription factor	5.274	13.123	3.4	1.38
AT3G15850	JB67	FAD5 (FATTY ACID DESATURASE 5); oxidoreductase	12.492	4.649	3.24	0.893
AT3G15870		fatty acid desaturase family protein	0.347	3.419	0.741	1.786
AT3G15940		hypothetical protein	0.659	0.751	0.31	0.999
AT3G16050	PDX1.2 pyridoxine biosynthesis 1.2	A37 (PYRIDOXINE BIOSYNTHESIS 1.2); protein heterodimerization	4.414	1.072	1.319	1.244
AT3G17060		pectinesterase family protein	12.215	7.664	25.825	10.556
AT3G17760	GAD5 glutamate decarboxylase 5	glutamate decarboxylase	23.774	12.169	0.244	1.007
AT3G17790	PAP17 purple acid phosphatase 17	ATACP5 (acid phosphatase 5); acid phosphatase/ protein serine/threonine phosphatase	4.135	4.016	3.434	4.257
AT3G18220		phosphatidic acid phosphatase family protein / PAP2 family protein	3.744	3.222	5.659	3.033
AT3G18550	TCP18	hypothetical protein	0.461	0.335	0.904	1.073
AT3G18570		glycine-rich protein / oleosin	10.006	8.053	17.564	3.59
AT3G18590	ENODL5 early nodulin-like protein 5	plastocyanin-like domain-containing protein	8.395	7.138	3.36	0.857
AT3G18660	PGSIP1 plant glycogenin-like starch initiation protein 1	PGSIP1 (PLANT GLYCOGENIN-LIKE STARCH INITIATION PROTEIN 1); transferase, transferring glycosyl groups	1.681	3.053	0.826	1.312
AT3G18810	PERK6 proline-rich extensin-like receptor kinase 6	protein kinase family protein	24.344	29.799	31.443	12.143
AT3G19090		RNA-binding protein, putative	35.716	23.41	26.093	3.471
AT3G19230		leucine-rich repeat family protein	6.147	2.613	9.134	2.949
AT3G19300		unknown protein	0.692	0.82	0.252	0.949
AT3G19310		phospholipase C	12.947	5.378	15.685	8.712
AT3G20090	CYP705A18 "cytochrome P450, family 705, subfamily A, polypeptide 1	CYP705A18 (cytochrome P450, family 705, subfamily A, polypeptide 18); oxygen binding	3.988	2.382	3.041	1.242
AT3G20190		leucine-rich repeat transmembrane protein kinase, putative	3.202	2.049	3.788	3.287
AT3G20220		auxin-responsive protein, putative	77.16	90.723	100	15.476
AT3G20300		extracellular ligand-gated ion channel	3.424	1.821	3.837	2.132
AT3G20370		meprin and TRAF homology domain-containing protein / MATH domain-containing protein	2.506	0.677	3.126	0.764
AT3G20530		protein kinase family protein	44.932	33.445	74.767	16.667
AT3G20560	PDIL5-3 PDI-like 5-3	ATPDIL5-3 (PDI-LIKE 5-3); thiol-disulfide exchange intermediate	3.75	3.673	1.778	1.41
AT3G20580	COBL10 COBRA-like protein 10 precursor	COBL10 (COBRA-LIKE PROTEIN 10 PRECURSOR)	5.63	2.324	9.668	5.556
AT3G20590		non-race specific disease resistance protein, putative	10.321	7.246	13.2	6.513
AT3G20750	GATA29 GATA transcription factor 29	GATA zinc finger protein	0.949	0.519	0.213	0.781
AT3G21180	ATACA9	ACA9 (autoinhibited Ca2+ -ATPase 9); calcium-transporting ATPase/ calmodulin binding	5.49	2.637	7.89	3.229
AT3G21420	LBO1 LATERAL BRANCHING OXIDOREDUCTASE 1	expressed protein	0.678	0.279	0.953	0.676
AT3G21660		ubiquitin-regulatory protein, putative	1.38	0.249	0.1	0.865
AT3G21700	SGP2	GTP binding	5.798	2.18	6.885	2.744
AT3G21920		pollen coat receptor kinase, putative	23.311	26.732	26.634	0.988
AT3G21930		receptor-like protein kinase-related	8.432	12.761	7.569	1.03
AT3G22360	AOX1B alternative oxidase 1B	alternative oxidase 1b precursor	3.322	1.051	0.113	0.852
AT3G22370	HSR3 hyper-sensitivity-related 3	alternative oxidase 1a precursor	4.985	1.118	0.204	0.662
AT3G22845		emp24/gp25L/p24 protein-related	3.637	1.49	1.13	0.926
AT3G22850		hypothetical protein	5.243	3.147	6.799	1.44
AT3G22910		calcium-transporting ATPase, plasma membrane-type, putative / Ca(2+)-ATPase, putative (ACA13)	2.04	0.986	3.053	1.093
AT3G23240	ERF1 ethylene response factor 1	ethylene response factor 1 (ERF1)	0.514	0.955	0.242	0.837
AT3G23270		regulator of chromosome condensation (RCC1) family protein	27.787	18.161	27.874	4.555
AT3G23790	AAE16 acyl activating enzyme 16	AMP-binding protein, putative	3.317	0.93	0.257	0.849
AT3G23890	TOPII topoisomerase II	topoisomerase II	0.485	0.695	0.329	1.093
AT3G24500	MBF1C multiprotein bridging factor 1C	ATMBF1C/MBF1C (MULTIPROTEIN BRIDGING FACTOR 1C); DNA binding / transcription coactivator/ transcription factor	6.124	1.818	0.816	0.564
AT3G24720		NIT3 (NITRILASE 3)	3.168	1.971	2.304	4.304
AT3G25050	XTH3 xyloglucan endotransglucosylase/hydrolase 3	XTH3 (XYLOGLUCAN ENDOTRANSGLUCOSYLASE/HYDROLASE 3); hydrolase, acting on glycosyl bonds	100	90.358	93.246	1.082
AT3G26140		glycosyl hydrolase family 5/cellulase	11.805	0.331	0.129	0.316
AT3G26160	CYP71B17 "cytochrome P450, family 71, subfamily B, polypeptide 17	CYP71B17 (cytochrome P450, family 71, subfamily B, polypeptide 17); oxygen binding	1.349	0.864	3.911	0.439
AT3G26210	CYP71B23 "cytochrome P450, family 71, subfamily B, polypeptide 23	cytochrome P450 family	0.584	0.779	0.319	0.889
AT3G26240		DC1 domain-containing protein	4.245	1.684	5.125	3.03
AT3G27110		peptidase M48 family protein	1.673	0.963	4.001	0.627
AT3G27200		plastocyanin-like domain-containing protein	6.406	6.966	5.64	1.002
AT3G27440	UKL5 uridine kinase-like 5	uracil phosphoribosyltransferase, putative / UMP pyrophosphorylase, putative / UPRTase, putative	27.481	6.153	2.424	1.466
AT3G27580	D6PKL3 D6 PROTEIN KINASE LIKE 3	serine/threonine-protein kinase, PK7	0.687	0.724	0.221	0.826
AT3G27620	AOX1C alternative oxidase 1C	alternative oxidase 1c precursor	2.726	1.043	0.141	0.82
AT3G27812		MYB family transcription factor (Atmyb3), putative	18.284	0.542	43.198	1.023
AT3G28470	TDF1 DEFECTIVE IN MERISTEM DEVELOPMENT AND FUNCTION 1	myb family transcription factor	4.856	0.373	0.188	1.222
AT3G28630		hypothetical protein	2.095	2.154	3.164	1.393
AT3G29030	EXPA5 expansin A5	ATEXPA5 (ARABIDOPSIS THALIANA EXPANSIN A5)	0.892	0.85	3.327	1.06
AT3G36659		invertase/pectin methylesterase inhibitor family protein	18.796	5.195	25.801	11.25
AT3G42640	HA8 H(+)-ATPase 8	AHA8 (ARABIDOPSIS H(+)-ATPASE 8); ATPase	67.476	78.975	83.483	14.286
AT3G42850		galactokinase, putative	1.992	3.51	2.721	1.588
AT3G42950		glycoside hydrolase family 28 protein / polygalacturonase (pectinase) family protein	3.09	3.792	1.366	1.292
AT3G43120		auxin-responsive protein-related	17.707	16.009	24.629	6.275
AT3G43190	SUS4 sucrose synthase 4	SUS4; UDP-glycosyltransferase/ sucrose synthase/ transferase, transferring glycosyl groups	2.678	0.482	4.065	1.11
AT3G43800	GSTU27 glutathione S-transferase tau 27	ATGSTU27 (Arabidopsis thaliana Glutathione S-transferase (class tau) 27); glutathione transferase	4.06	1.109	3.736	1.227
AT3G43860	GH9A4 glycosyl hydrolase 9A4	ATGH9A4 (ARABIDOPSIS THALIANA GLYCOSYL HYDROLASE 9A4); hydrolase, hydrolyzing O-glycosyl compounds	25.962	19.508	55.289	7.738
AT3G44170		hypothetical protein	2.61	18.591	1.715	1.156
AT3G44310	NITI	ATNIT1/NIT1/NITI (NITRILASE 1); nitrilase	3.266	0.98	4.485	0.682
AT3G44320	NIT3 nitrilase 3	nitrilase 3	3.167	0.82	5.682	0.755
AT3G45140	LOX2 lipoxygenase 2	LOX2 (LIPOXYGENASE 2)	3.071	0.777	1.9	1.076
AT3G45160		hypothetical protein	1.505	0.907	3.466	0.622
AT3G45280	SYP72 syntaxin of plants 72	SYP72 (SYNTAXIN OF PLANTS 72)	4.615	4.143	11.806	2.639
AT3G46440	UXS5 UDP-XYL synthase 5	UXS5 (UDP-Xyl synthase 5); catalytic	3.338	1.265	1.653	0.873
AT3G46490		oxidoreductase, acting on paired donors, with incorporation or reduction of molecular oxygen, 2-oxoglutarate as one donor, and incorporation of one atom each of oxygen into both donors	2.033	0.771	4.04	1.127
AT3G46520	ACT12 actin-12	ACT12 (ACTIN-12); structural constituent of cytoskeleton	18.764	8.259	13.888	3.563
AT3G47770	ATH5 ABC2 homolog 5	ATATH5 (ABC2 homolog 5); ATPase, coupled to transmembrane movement of substances	2.568	1.021	3.1	1.572
AT3G47780	ATH6 ABC2 homolog 6	ATATH6 (ABC2 homolog 6); ATPase, coupled to transmembrane movement of substances	2.686	1.372	3.89	1.385
AT3G48540		cytidine/deoxycytidylate deaminase family protein	3.199	1.013	0.845	0.817
AT3G48850	PHT3;2 phosphate transporter 3;2	mitochondrial phosphate transporter	1.119	0.78	0.059	1.795
AT3G49110	PRXCA peroxidase CA	ATPCA/ATPRX33/PRX33/PRXCA (PEROXIDASE 33); peroxidase	3.297	0.395	2.533	0.687
AT3G50390		transducin family protein / WD-40 repeat family protein	4.738	2.047	4.89	4.174
AT3G50440	MES10 methyl esterase 10	hydrolase	1.695	0.601	11.708	0.907
AT3G50570		hydroxyproline-rich glycoprotein family protein	15.607	2.478	0.892	0.875
AT3G51000		epoxide hydrolase, putative	9.596	9.247	7.188	1.299
AT3G51070		dehydration-responsive protein-related	100	100	100	9.402
AT3G51190		60S ribosomal protein L8 (RPL8B)	4.344	1.917	0.345	0.822
AT3G51300	ROP1AT	ARAC11/ATRAC11/ATROP1/ROP1/ROP1AT (RHO-RELATED PROTEIN FROM PLANTS 1); GTP binding / GTPase/ protein binding	18.856	9.81	23.271	2.601
AT3G51490	TMT3 tonoplast monosaccharide transporter3	TMT3 (TONOPLAST MONOSACCHARIDE TRANSPORTER3); carbohydrate transmembrane transporter/ nucleoside transmembrane transporter/ sugar:hydrogen ion symporter	28.937	58.08	30.121	2.261
AT3G51590	LTP12 lipid transfer protein 12	LTP12 (LIPID TRANSFER PROTEIN 12); lipid binding	73.651	29.78	100	1.015
AT3G51910	HSFA7A heat shock transcription factor A7A	putative heat shock transcription factor	6.132	1.219	0.302	1.682
AT3G51930		G-protein beta family	0.865	0.783	0.253	0.898
AT3G52080	chx28 cation/hydrogen exchanger 28	CHX28 (cation/hydrogen exchanger 28); monovalent cation:proton antiporter	4.746	5.551	9.612	5.965
AT3G52130		5B protein like protein	9.011	0.495	0.245	0.654
AT3G52160	KCS15 3-ketoacyl-CoA synthase 15	beta-ketoacyl-CoA synthase family protein	50.637	6.332	39.747	1.436
AT3G52270		ATP binding / RNA polymerase II transcription factor/ catalytic	13.585	47.239	21.555	5.719
AT3G52460		hydroxyproline-rich glycoprotein family protein	9.625	3.811	14.179	10.556
AT3G52600	CWINV2 cell wall invertase 2	ATCWINV2 (ARABIDOPSIS THALIANA CELL WALL INVERTASE 2); hydrolase, hydrolyzing O-glycosyl compounds	6.357	2.678	9.251	12.698
AT3G52740		hypothetical protein	1.551	0.948	3.466	0.837
AT3G52820	PAP22 purple acid phosphatase 22	ATPAP22/PAP22 (purple acid phosphatase 22); acid phosphatase/ protein serine/threonine phosphatase	1.362	2.218	3.416	0.524
AT3G53290	CYP71B30P "cytochrome P450, family 71, subfamily B, polypeptide 30	CYP71B30P (cytochrome P450, family 71, subfamily B, polypeptide 30 pseudogene); oxygen binding	9.25	0.375	16.667	1.371
AT3G53720	CHX20 cation/H+ exchanger 20	ATCHX20 (CATION/H+ EXCHANGER 20); monovalent cation:proton antiporter	2.825	1.16	6.056	1.653
AT3G53830		regulator of chromosome condensation (RCC1) family protein / UVB-resistance protein-related	4.343	1.253	0.604	1.1
AT3G54700	PHT1;7 phosphate transporter 1;7	carbohydrate transmembrane transporter/ phosphate transmembrane transporter/ sugar:hydrogen ion symporter	10.101	8.477	16.105	5.159
AT3G54800		pleckstrin homology (PH) domain-containing protein / lipid-binding START domain-containing protein	87.516	77.192	100	20
AT3G55060		centromere protein - like	0.594	0.815	0.287	0.804
AT3G55430		glycosyl hydrolase family 17 protein / beta-1,3-glucanase, putative	3.782	1.836	5.696	2.476
AT3G55970	JRG21 jasmonate-regulated gene 21	oxidoreductase, 2OG-Fe(II) oxygenase family protein	5.141	0.497	4.167	0.781
AT3G56180		hypothetical protein	26.948	10.103	47.005	9.821
AT3G56380	RR17 response regulator 17	ARR17 (response regulator 17); transcription regulator/ two-component response regulator	3.141	3.041	3.287	0.988
AT3G56420		thioredoxin family protein	2.295	5.1	3.96	3.787
AT3G56600		inositol or phosphatidylinositol kinase	20.032	26.931	56.667	14.286
AT3G56700	FAR6 fatty acid reductase 6	male sterility protein, putative	16.177	0.353	100	1.551
AT3G56960	PIP5K4 phosphatidyl inositol monophosphate 5 kinase 4	PIP5K4 (PHOSPHATIDYL INOSITOL MONOPHOSPHATE 5 KINASE 4); 1-phosphatidylinositol-4-phosphate 5-kinase	33.655	31.757	51.071	10.556
AT3G57240	BG3 "beta-1,3-glucanase 3"	glycosyl hydrolase family 17 (beta-1,3-glucanase bg3)	1.076	0.943	0.756	0.199
AT3G57370		putative protein	1.127	0.44	0.069	0.812
AT3G57510	ADPG1	ADPG1 (endo-polygalacturonase 1); polygalacturonase	1.774	1.043	5.391	1.049
AT3G57520	SIP2 seed imbibition 2	glycosyl hydrolase family 36	0.969	1.509	1.078	0.24
AT3G57690	ATAGP23 ARABINOGALACTAN-PROTEIN 23	AGP23/ATAGP23 (ARABINOGALACTAN-PROTEIN 23)	63.396	65.483	71.095	8.013
AT3G58480		calmodulin-binding family protein	3.424	1.902	4.357	3.229
AT3G58540		expressed protein	0.947	0.871	0.023	1.395
AT3G59280	TXR1 THAXTOMIN A RESISTANT 1	TXR1 (THAXTOMIN A RESISTANT 1)	3.344	1.253	1.069	0.948
AT3G59440		calcium-binding protein, putative	1.879	4.605	3.068	1.951
AT3G59480		fructokinase-like protein	6.216	1.552	0.177	0.528
AT3G59510		leucine-rich repeat family protein	76.416	0.526	0.634	2.254
AT3G59820		putative protein	0.775	1.011	0.313	1.059
AT3G59830		ankyrin protein kinase, putative	6.725	16.122	9.871	5.903
AT3G60130	BGLU16 beta glucosidase 16	glycosyl hydrolase family 1 protein / beta-glucosidase, putative (YLS1)	2.035	1.342	3.079	1.411
AT3G60460	DUO1 DUO POLLEN 1	DUO1 (DUO POLLEN 1); DNA binding / transcription factor	4.887	6.27	2.051	0.938
AT3G60570	EXPB5 expansin B5	ATEXPB5 (ARABIDOPSIS THALIANA EXPANSIN B5)	13.014	9.44	14.976	4
AT3G60660		putative protein	0.736	0.851	0.302	0.39
AT3G60840	MAP65-4 microtubule-associated protein 65-4	putative protein	0.681	0.795	0.303	0.968
AT3G61160		shaggy-related protein kinase beta / ASK-beta (ASK2)	39.904	32.566	41.068	3.923
AT3G61330		copia-type polyprotein	0.884	0.975	0.316	1.059
AT3G61380		hypothetical protein	5.054	3.764	3.19	1.013
AT3G61810		glycosyl hydrolase family 17 (beta-1,3-glucanase)	0.768	0.29	0.072	0.378
AT3G61880	CYP78A9 cytochrome p450 78a9	CYP78A9 (CYTOCHROME P450 78A9); oxygen binding	3.267	0.467	3.202	1.045
AT3G62020	GLP10 germin-like protein 10	GLP10 (GERMIN-LIKE PROTEIN 10); manganese ion binding / metal ion binding / nutrient reservoir	5.38	2.076	0.982	1.154
AT3G62150	PGP21 P-glycoprotein 21	multidrug resistance P-glycoprotein, putative	0.948	1.024	0.316	1.471
AT3G62170	VGDH2 VANGUARD 1 homolog 2	VGDH2 (VANGUARD 1 HOMOLOG 2); pectinesterase	99.196	100	100	11.806
AT3G62180		invertase/pectin methylesterase inhibitor family protein	69.181	60.868	49.433	5.833
AT3G62220		serine/threonine protein kinase, putative	5.444	5.022	3.168	2.633
AT3G62270		anion exchange family protein	4.577	8.353	3.429	1.137
AT3G62550		universal stress protein (USP) family protein	0.977	0.891	3.763	0.828
AT3G62730		hypothetical protein	3.605	1.042	1.907	0.855
AT3G62830	UXS2 UDP-GLUCURONIC ACID DECARBOXYLASE 2	UXS2 (UDP-GLUCURONIC ACID DECARBOXYLASE 2)	3.658	1.838	1.598	1.835
AT4G00040		chalcone and stilbene synthase family protein	60.007	39.203	25.751	1.274
AT4G00430	TMP-C TRANSMEMBRANE PROTEIN C	TMP-C (PLASMA MEMBRANE INTRINSIC PROTEIN 1;4); water channel	3.83	0.705	1.66	0.941
AT4G01230		reticulon family protein (RTNLB7)	15.111	17.198	13.808	1.875
AT4G01280		myb family transcription factor	3.233	1.261	1.124	0.859
AT4G01470	TIP1;3 tonoplast intrinsic protein 1;3	GAMMA-TIP3/TIP1;3 (tonoplast intrinsic protein 1;3); water channel	53.724	41.518	80.657	5.833
AT4G01480	PPa5 pyrophosphorylase 5	ATPPA5 (ARABIDOPSIS THALIANA PYROPHOSPHORYLASE 5); inorganic diphosphatase/ pyrophosphatase	3.917	3.24	6.253	1.534
AT4G02250		invertase/pectin methylesterase inhibitor family protein	55.206	46.715	80.774	11.806
AT4G02280	SUS3 sucrose synthase 3	SUS3; UDP-glycosyltransferase/ sucrose synthase/ transferase, transferring glycosyl groups	1.373	0.564	6.678	1.076
AT4G02690		glutamate binding /	23.881	1.419	2.339	0.991
AT4G03290		calcium-binding protein, putative	33.723	19.94	46.832	15.476
AT4G03320	Tic20-IV translocon at the inner envelope membrane of chloroplast	TIC20-IV (TRANSLOCON AT THE INNER ENVELOPE MEMBRANE OF CHLOROPLASTS 20-IV); P-P-bond-hydrolysis-driven protein transmembrane transporter	3.228	0.914	0.364	0.918
AT4G03500		ankyrin repeat family protein	3.132	7.413	3.524	1.74
AT4G04460		aspartyl protease family protein	63.489	30.599	7.756	1.788
AT4G05190	ATK5 kinesin 5	kinesin-like protein A, putative	0.714	0.778	0.321	0.827
AT4G05330	AGD13 ARF-GAP domain 13	AGD13 (ARF-GAP DOMAIN 13); ARF GTPase activator/ zinc ion binding	2.743	1.466	2.868	3.153
AT4G08036		pseudo	2.316	2.999	2.567	1.847
AT4G08630		hypothetical protein	11.926	22.613	14.889	3.316
AT4G08895		inorganic phosphate transporter family protein	9.464	4.368	1.683	1.111
AT4G09450		myb family transcription factor	5.384	2.79	2.879	1.119
AT4G09740	GH9B14 glycosyl hydrolase 9B14	ATGH9B14 (ARABIDOPSIS THALIANA GLYCOSYL HYDROLASE 9B14); hydrolase, hydrolyzing O-glycosyl compounds	5.065	4.138	14.935	3.465
AT4G09950		avirulence-responsive family protein / avirulence induced gene (AIG1) family protein	8.994	1.125	6.253	1.116
AT4G10010		putative protein kinase	2.891	2.26	0.115	4.734
AT4G10250	ATHSP22.0	ATHSP22.0 (Arabidopsis thaliana heat shock protein 22.0)	92.795	0.846	3.566	1.531
AT4G10260		pfkB-type carbohydrate kinase family protein	19.625	20.259	13.364	0.832
AT4G10500		2-oxoglutarate-dependent dioxygenase family	0.628	0.647	1.192	0.276
AT4G10640	IQD16 IQ-domain 16	putative protein	0.411	0.736	0.28	0.835
AT4G10950		putative protein	1.009	0.32	0.098	0.554
AT4G10960	UGE5 UDP-D-glucose/UDP-D-galactose 4-epimerase 5	UGE5 (UDP-D-GLUCOSE/UDP-D-GALACTOSE 4-EPIMERASE 5); UDP-glucose 4-epimerase/ protein dimerization	5.156	3.905	2.145	0.886
AT4G12110	SMO1-1 sterol-4alpha-methyl oxidase 1-1	SMO1-1 (STEROL-4ALPHA-METHYL OXIDASE 1-1); catalytic	63.987	19.615	18.721	0.922
AT4G12120	SEC1B	SEC1B; protein transporter	3.219	1.244	0.667	1.098
AT4G12400	Hop3 Hop3	stress-inducible protein, putative	3.546	1.419	0.866	3.041
AT4G12410		auxin-responsive family protein	1.413	3.016	8.257	0.898
AT4G12860	UNE14 unfertilized embryo sac 14	UNE14 (unfertilized embryo sac 14); calcium ion binding	5.483	3.958	5.726	2.535
AT4G13230		late embryogenesis abundant domain-containing protein / LEA domain-containing protein	76.34	91.282	91.686	6.066
AT4G13460	SUVH9 SU(VAR)3-9 homolog 9	SUVH9 (SU(VAR)3-9 HOMOLOG 9); histone-lysine N-methyltransferase/ zinc ion binding	4.251	3.738	1.959	1.151
AT4G14080	MEE48 maternal effect embryo arrest 48	glycosyl hydrolase family 17 (anther-specific protein, A6)	85.174	0.322	0.406	1.871
AT4G14330		kinesin-related protein	1.165	0.741	0.284	0.932
AT4G14550	SLR SOLITARY ROOT	IAA14 (SOLITARY ROOT); transcription factor	1.509	0.962	4.19	0.939
AT4G14780		protein kinase, putative	6.07	8.318	4.188	3.337
AT4G15490	UGT84A3	UGT84A3; UDP-glycosyltransferase/ sinapate 1-glucosyltransferase/ transferase, transferring glycosyl groups	1.182	0.576	3.682	0.939
AT4G15530	PPDK pyruvate orthophosphate dikinase	PPDK (PYRUVATE ORTHOPHOSPHATE DIKINASE); kinase/ pyruvate, phosphate dikinase	3.248	0.752	1.927	1.594
AT4G15550	IAGLU indole-3-acetate beta-D-glucosyltransferase	glucosyltransferase like protein	0.462	0.345	0.244	1.001
AT4G15970		hypothetical protein common family	1.046	0.767	0.324	0.758
AT4G16000		hypothetical protein	0.601	0.85	4.465	0.886
AT4G16146		hypothetical protein	3.412	0.72	34.085	1.076
AT4G16230		proline-rich, APG like protein	1.098	0.865	0.326	1.032
AT4G16270		peroxidase family	0.714	0.715	0.29	0.582
AT4G16480	INT4 inositol transporter 4	ATINT4 (INOSITOL TRANSPORTER 4); carbohydrate transmembrane transporter/ myo-inositol:hydrogen symporter/ sugar:hydrogen ion symporter	12.083	8.777	4.588	2.488
AT4G16745		exostosin family protein	3.928	2.367	3.375	1.806
AT4G17920		zinc finger (C3HC4-type RING finger) family protein	11.283	11.923	7.974	2.41
AT4G18360		(S)-2-hydroxy-acid oxidase, peroxisomal, putative / glycolate oxidase, putative / short chain alpha-hydroxy acid oxidase, putative	2.026	0.763	3.106	1.252
AT4G18596		pollen Ole e 1 allergen and extensin family protein	3.83	2.374	3.476	3.997
AT4G18780	LEW2 LEAF WILTING 2	CESA8 (CELLULOSE SYNTHASE 8); cellulose synthase/ transferase, transferring glycosyl groups	4.093	4.423	4.58	1.439
AT4G18990	XTH29 xyloglucan endotransglucosylase/hydrolase 29	xyloglucan:xyloglucosyl transferase, putative / xyloglucan endotransglycosylase, putative / endo-xyloglucan transferase, putative	4.999	0.93	1.717	2.878
AT4G19420		pectinacetylesterase family protein	2.209	0.701	5.621	0.901
AT4G19680	IRT2 iron regulated transporter 2	IRT2 (iron-responsive transporter 2); iron ion transmembrane transporter/ zinc ion transmembrane transporter	2.879	5.472	4.801	1.022
AT4G19720		glycosyl hydrolase family 18	0.682	0.953	0.266	0.72
AT4G19760		glycosyl hydrolase family 18	0.702	0.997	0.143	0.67
AT4G19810	ChiC class V chitinase	glycosyl hydrolase family 18	0.652	0.832	0.209	0.582
AT4G19820		glycosyl hydrolase family 18	0.591	0.889	0.221	0.614
AT4G20160		hypothetical protein	2.612	2.907	4.022	4.257
AT4G20420		tapetum-specific A3 like protein	20.367	0.502	0.159	0.969
AT4G20460		NAD-dependent epimerase/dehydratase family protein	4.336	6.231	3.32	3.083
AT4G20800		putative protein	3.556	0.216	0.478	0.496
AT4G21000	ATACA6 A. THALIANA ALPHA CARBONIC ANHYDRASE 6	carbonic anhydrase - like protein	1.562	0.273	0.886	1.304
AT4G21120	CAT1 CATIONIC AMINO ACID TRANSPORTER 1	AAT1 (CATIONIC AMINO ACID TRANSPORTER 1); cationic amino acid transmembrane transporter	3.234	2.203	1.056	0.939
AT4G21230	CRK27 cysteine-rich RLK (RECEPTOR-like protein kinase) 27	protein kinase family protein	0.879	3.559	1.031	0.969
AT4G21320	HSA32 HEAT-STRESS-ASSOCIATED 32	HSA32 (HEAT-STRESS-ASSOCIATED 32); catalytic	9.896	1.451	2.648	1.236
AT4G21326	SBT3.12 subtilase 3.12	ATSBT3.12; subtilase	11.147	6.09	8.1	3.775
AT4G21680	NRT1.8 NITRATE TRANSPORTER 1.8	proton-dependent oligopeptide transport (POT) family protein	4.31	1.416	3.091	1.13
AT4G21810	DER2.1 DERLIN-2.1	DER2.1 (DERLIN-2.1)	6.632	1.229	1.824	0.955
AT4G21860	MSRB2 methionine sulfoxide reductase B 2	MSRB2 (METHIONINE SULFOXIDE REDUCTASE B 2); peptide-methionine-(S)-S-oxide reductase	3.114	1.3	1.184	0.871
AT4G21930		hypothetical protein	0.98	0.733	3.257	1.342
AT4G21960	PRXR1	peroxidase, putative	1.314	1.155	0.33	0.786
AT4G22240		plastid-lipid associated protein PAP, putative	1.725	0.936	5.32	1.106
AT4G22680	MYB85 myb domain protein 85	MYB85 (myb domain protein 85); DNA binding / transcription factor	2.145	3.269	4.802	1.137
AT4G22730		leucine-rich repeat transmembrane protein kinase, putative	0.967	0.659	7.659	1.031
AT4G23230	CRK15 cysteine-rich RLK (RECEPTOR-like protein kinase) 15	protein kinase family protein	13.486	7.928	8.071	1.337
AT4G23660	PPT1 polyprenyltransferase 1	ATPPT1 (ARABIDOPSIS THALIANA POLYPRENYLTRANSFERASE 1); 4-hydroxybenzoate nonaprenyltransferase	9.786	4.932	4	1.188
AT4G23690		disease resistance-responsive family protein / dirigent family protein	4.073	0.39	5.809	0.781
AT4G23920	UGE2 UDP-D-glucose/UDP-D-galactose 4-epimerase 2	UGE2 (UDP-D-GLUCOSE/UDP-D-GALACTOSE 4-EPIMERASE 2); UDP-glucose 4-epimerase/ protein dimerization	20.639	7.309	3.435	0.834
AT4G24190	SHD SHEPHERD	SHD (SHEPHERD); ATP binding	3.802	1.357	1.664	1.165
AT4G24430		lyase	5.318	4.468	5.626	0.941
AT4G24640	APPB1	APPB1; pectinesterase inhibitor	81.953	87.244	100	9.091
AT4G24890	PAP24 purple acid phosphatase 24	putative protein	1.148	2.393	0.3	0.966
AT4G25040		integral membrane family protein	7.54	7.601	9.311	1.136
AT4G25100	FSD1 Fe superoxide dismutase 1	FSD1 (FE SUPEROXIDE DISMUTASE 1); iron superoxide dismutase	3.917	2.443	3.434	0.726
AT4G25590	ADF7 actin depolymerizing factor 7	ADF7 (ACTIN DEPOLYMERIZING FACTOR 7); actin binding	35.721	25.493	32.794	4.257
AT4G25780		pathogenesis-related protein, putative	39.859	4.041	57.201	15.476
AT4G25950	VATG3 vacuolar ATP synthase G3	VATG3 (VACUOLAR ATP SYNTHASE G3)	26.011	27.839	19.1	1.195
AT4G26260	MIOX4 myo-inositol oxygenase 4	MIOX4 (MYO-INOSITOL OXYGENASE 4)	29.229	2.144	1.246	1.095
AT4G26470		calcium ion binding	10.86	7.61	7.417	1.627
AT4G26580		protein binding / zinc ion binding	13.873	6.748	2.415	0.845
AT4G26590	OPT5 oligopeptide transporter 5	ATOPT5 (oligopeptide transporter 5); oligopeptide transporter	1.6	1.795	3.149	1.81
AT4G26830		hydrolase, hydrolyzing O-glycosyl compounds	5.131	1.107	0.567	1.869
AT4G27260	WES1	GH3.5/WES1; indole-3-acetic acid amido synthetase	3.904	1.553	2.585	0.918
AT4G27450		hypothetical protein	3.704	1.78	1.309	0.616
AT4G27480		glycosyltransferase family 14 protein / core-2/I-branching enzyme family protein	6.374	5.093	6.776	4.545
AT4G27580		hypothetical protein	6.094	1.69	3.924	3.175
AT4G27790		calcium-binding EF hand family protein	13.646	8.403	21.834	11.688
AT4G28000		AAA-type ATPase family protein	1.554	1.322	2.024	3.391
AT4G28280	LLG3 LORELEI-LIKE-GPI ANCHORED PROTEIN 3	hypothetical protein	28.182	28.495	15.405	3.194
AT4G28480		DNAJ heat shock family protein	4.211	1.056	0.878	0.851
AT4G28500	SND2 SECONDARY WALL-ASSOCIATED NAC DOMAIN PROTEIN 2	ANAC073 (Arabidopsis NAC domain containing protein 73); transcription factor	6.031	8.657	6.092	1.292
AT4G28700	AMT1;4 ammonium transporter 1;4	ammonium transporter, putative	3.309	9.566	6.304	5.132
AT4G28780		GDSL-motif lipase/hydrolase family protein	1.658	0.58	3.106	1.07
AT4G29340	PRF4 profilin 4	PRF4 (PROFILIN 4); actin binding	64.619	36.924	55.072	4.773
AT4G29460	PLA2-GAMMA phospholipase A2 gamma	phospholipase A2 gamma, secretory low molecular weight	26.12	10.76	44.69	12.5
AT4G29490		X-Pro dipeptidase	3.412	1.329	1.746	0.782
AT4G29980		expressed protein	2.059	0.561	0.221	0.826
AT4G30270	XTH24 xyloglucan endotransglucosylase/hydrolase 24	xyloglucan endotransglycosylase (meri5B)	1.768	0.305	3.58	0.765
AT4G30810	scpl29 serine carboxypeptidase-like 29	SCPL29 (serine carboxypeptidase-like 29); serine carboxypeptidase	5.68	3.239	3.567	1.026
AT4G30950	SFD4 STEAROYL DESATURASE DEFICIENCY 4	FAD6 (FATTY ACID DESATURASE 6); omega-6 fatty acid desaturase	3.467	3.979	2.329	1.269
AT4G31470		pathogenesis-related protein, putative	3.891	1.977	14.203	6.458
AT4G31870	GPX7 glutathione peroxidase 7	ATGPX7 (GLUTATHIONE PEROXIDASE 7); glutathione peroxidase	3.12	0.805	14.034	0.755
AT4G32460		hypothetical protein	1.626	0.656	5.93	1.352
AT4G32510		anion exchanger	22.645	23.143	24.371	11.806
AT4G32770	VTE1 VITAMIN E DEFICIENT 1	VTE1 (VITAMIN E DEFICIENT 1)	4.038	0.919	3.782	1.107
AT4G33230		pectinesterase family protein	2.843	1.542	3.811	4.129
AT4G33355		lipid binding	73.037	79.865	12.301	1.105
AT4G33720		pathogenesis-related protein, putative	2.606	1.222	4.113	1.959
AT4G33870		peroxidase, putative	0.682	0.142	0.102	0.449
AT4G33970		leucine-rich repeat family protein / extensin family protein	4.423	3.363	9.338	5.441
AT4G34380		transducin family protein / WD-40 repeat family protein	4.603	3.855	6.382	5.507
AT4G34510	KCS17 3-ketoacyl-CoA synthase 17	KCS2 (3-ketoacyl-CoA synthase 2); acyltransferase	3.762	1.232	5.98	0.939
AT4G34580	SRH1 SHORT ROOT HAIR 1	transporter	1.873	0.949	4.587	1.222
AT4G34800		auxin-responsive family protein	3.178	5.162	3.501	0.804
AT4G34810		auxin-responsive family protein	3.418	8.947	1.78	0.702
AT4G34850	LAP5 LESS ADHESIVE POLLEN 5	chalcone and stilbene synthase family protein	33.679	0.347	0.524	2.273
AT4G35010	BGAL11 beta-galactosidase 11	BGAL11 (beta-galactosidase 11); beta-galactosidase	86.155	100	93.009	12.5
AT4G35070		putative protein	0.718	0.393	0.294	0.716
AT4G35090	CAT2 catalase 2	CAT2 (CATALASE 2); catalase	1.386	1.033	3.065	0.905
AT4G35380		guanine nucleotide exchange family protein	2.203	5.946	4.333	2.633
AT4G35950	ROP5	ARAC6/ATROP5/RAC2 (RHO-RELATED PROTEIN FROM PLANTS 7); GTP binding	3.709	2.795	3.328	1.31
AT4G36140		disease resistance protein (TIR-NBS-LRR class), putative	20.232	37.977	12.518	2.24
AT4G36580		ATPase-like protein	0.667	1.045	0.197	1.208
AT4G37080		putative protein	0.599	0.703	0.452	0.301
AT4G37150	MES9 methyl esterase 9	esterase, putative	1.199	0.449	3.567	0.646
AT4G37410	CYP81F4 "cytochrome P450, family 81, subfamily F, polypeptide 4"	CYP81F4 (cytochrome P450, family 81, subfamily F, polypeptide 4); oxygen binding	2.644	0.872	3.845	1.331
AT4G37910	mtHsc70-1 mitochondrial heat shock protein 70-1	heat shock protein 70 like protein	1.222	1.256	0.299	1.175
AT4G37950		lyase	2.729	1.904	3.469	2.782
AT4G37960		putative protein	91.658	100	100	8.117
AT4G38030		LG127/30 like gene	2.997	0.184	0.113	0.408
AT4G38190	CSLD4 cellulose synthase like D4	ATCSLD4 (Cellulose synthase-like D4); cellulose synthase/ transferase, transferring glycosyl groups	4.52	5.593	12.017	6.513
AT4G38230	CPK26 calcium-dependent protein kinase 26	CPK26 (calcium-dependent protein kinase 26); calmodulin-dependent protein kinase/ kinase	7.844	7.02	9.255	9.402
AT4G38420	sks9 SKU5 similar 9	SKS9 (SKU5 Similar 9); copper ion binding / oxidoreductase	7.368	3.931	5.64	1.005
AT4G38880	ATASE3 GLN phosphoribosyl pyrophosphate amidotransferase 3	amidophosphoribosyltransferase - like protein	1.867	0.231	0.25	1.009
AT4G39070		zinc finger (B-box type) family protein	1.667	0.705	4.741	0.612
AT4G39110		protein kinase family protein	11.968	6.246	12.927	10.417
AT4G39700		heavy-metal-associated domain-containing protein / copper chaperone (CCH)-related	5.889	4.329	1.63	0.833
AT4G39800	MIPS1 myo-inositol-1-phosphate synthase 1	MI-1-P SYNTHASE (Myo-inositol-1-phosphate synthase); inositol-3-phosphate synthase	3.799	1.461	2.419	0.845
AT4G39950	CYP79B2 "cytochrome P450, family 79, subfamily B, polypeptide 2"	CYP79B2 (cytochrome P450, family 79, subfamily B, polypeptide 2); oxygen binding	2.301	0.63	3.462	0.829
AT5G01410	RSR4 REDUCED SUGAR RESPONSE 4	PDX1 (PYRIDOXINE BIOSYNTHESIS 1.3); protein heterodimerization/ protein homodimerization	3.294	1.721	2.349	1.46
AT5G01980		zinc finger (C3HC4-type RING finger) family protein	5.063	1.154	0.816	1.009
AT5G02230		haloacid dehalogenase-like hydrolase family protein	3.378	1.141	1.888	0.994
AT5G02390	DAU1 DUO1-activated 1	hypothetical protein	2.485	3.903	1.847	1.667
AT5G02490	Hsp70-2	heat shock cognate 70 kDa protein 2 (HSC70-2) (HSP70-2)	3.638	0.991	0.994	1.583
AT5G02500	HSP70-1 HEAT SHOCK PROTEIN 70-1	HSC70-1 (heat shock cognate 70 kDa protein 1); ATP binding	3.065	1.105	0.921	1.935
AT5G02540		putative protein	6.633	0.263	0.221	1.032
AT5G03250		phototropic-responsive NPH3 family protein	21.851	36.92	11.57	1.335
AT5G03260	LAC11 laccase 11	LAC11 (laccase 11); copper ion binding / oxidoreductase	5.064	3.136	5.02	1.206
AT5G03620		subtilase family protein	6.934	18.176	9.771	1.613
AT5G03690		fructose-bisphosphate aldolase, putative	3.754	2.813	1.038	1.898
AT5G03800	EMB1899 embryo defective 1899	EMB175 (EMBRYO DEFECTIVE 175); catalytic	3.957	0.603	0.398	1.511
AT5G03960	IQD12 IQ-domain 12	IQD12 (IQ-domain 12); calmodulin binding	4.209	3.315	5.179	1.45
AT5G04770	CAT6 cationic amino acid transporter 6	ATCAT6/CAT6 (CATIONIC AMINO ACID TRANSPORTER 6); amino acid transmembrane transporter/ basic amino acid transmembrane transporter/ cationic amino acid transmembrane transporter	10.322	2.72	5.388	1.51
AT5G05600		oxidoreductase, 2OG-Fe(II) oxygenase family protein	1.979	0.867	3.097	0.764
AT5G06150	CYCB1;2 cyclin B 1;2	Cyclin B1;2	0.918	0.864	0.301	0.953
AT5G06300	LOG7 LONELY GUY 7	carboxy-lyase	4.184	1.085	0.816	1.084
AT5G06820	SRF2 STRUBBELIG-receptor family 2	leucine-rich repeat transmembrane protein kinase, putative	0.798	0.455	0.131	0.735
AT5G06840		bZIP transcription factor family protein	2.42	4.437	0.515	0.957
AT5G06860	PGIP1 polygalacturonase inhibiting protein 1	PGIP1 (POLYGALACTURONASE INHIBITING PROTEIN 1); protein binding	1.632	0.748	4.147	0.991
AT5G06870	PGIP2 polygalacturonase inhibiting protein 2	PGIP2 (POLYGALACTURONASE INHIBITING PROTEIN 2); protein binding	1.735	0.718	7.408	1.064
AT5G07230		protease inhibitor/seed storage/lipid transfer protein (LTP) family protein	38.418	1.387	1.473	1.206
AT5G07330		hypothetical protein	10.987	1.004	1.5	0.693
AT5G07410		pectinesterase family protein	42.001	47.557	56.062	8.392
AT5G07420		pectinesterase family protein	71.025	39.425	68.567	8.117
AT5G07430		pectinesterase family protein	27.024	34.399	51.965	10.556
AT5G07460	PMSR2 peptidemethionine sulfoxide reductase 2	PMSR2 (PEPTIDEMETHIONINE SULFOXIDE REDUCTASE 2); peptide-methionine-(S)-S-oxide reductase	4.276	0.836	1.289	1.137
AT5G08240		hypothetical protein	6.202	5.761	3.643	3.367
AT5G09410	EICBP.B ethylene induced calmodulin binding protein	calmodulin-binding protein	0.934	0.862	0.31	1.13
AT5G09420	TOC64-V translocon at the outer membrane of chloroplasts 64-V	putative subunit of TOC complex	0.863	1	0.183	1.062
AT5G09430		hydrolase	21.841	8.914	9.004	1.304
AT5G09550		RAB GDP-dissociation inhibitor	98.291	100	100	5.051
AT5G09570		hypothetical protein	3.005	1.707	0.756	1.107
AT5G09630		protein binding / zinc ion binding	9.725	3.099	1.052	1.174
AT5G09930	ABCF2 ATP-binding cassette F2	ABC transporter family protein	1.805	0.297	1.387	0.643
AT5G09970	CYP78A7 "cytochrome P450, family 78, subfamily A, polypeptide 7"	CYP78A7 (cytochrome P450, family 78, subfamily A, polypeptide 7); oxygen binding	27.337	10.05	0.731	0.837
AT5G10050		short-chain dehydrogenase/reductase (SDR) family protein	3.342	3.892	2.674	1.039
AT5G10090	TPR13 tetratricopeptide repeat 13	tetratricopeptide repeat (TPR)-containing protein	6.827	4.686	11.225	6.111
AT5G10500		kinase interacting family protein	6.337	5.038	10.52	3.367
AT5G10880		putative protein	1.794	0.517	0.19	0.287
AT5G11100	SYTD	ATSYTD/NTMC2T2.2/NTMC2TYPE2.2/SYTD	5.867	2.139	3.999	1.639
AT5G11130		Exostosin family	2.275	1.185	0.322	1.066
AT5G11150	VAMP713 vesicle-associated membrane protein 713	putative protein	0.891	0.904	0.25	0.851
AT5G11540		FAD-binding domain-containing protein	2.22	0.53	3.501	1.684
AT5G12020	HSP17.6II 17.6 kDa class II heat shock protein	HSP17.6II (17.6 KDA CLASS II HEAT SHOCK PROTEIN)	23.095	0.931	1.554	1.92
AT5G12030	HSP17.6A heat shock protein 17.6A	AT-HSP17.6A (Arabidopsis thaliana heat shock protein 17.6A)	8.118	1.189	1.313	1.638
AT5G12270		2-oxoglutarate-dependent dioxygenase family	1.147	1.098	0.153	0.631
AT5G12870	MYB46 myb domain protein 46	AtMYB46/MYB46 (myb domain protein 46); DNA binding / transcription factor	3.974	5.401	2.993	0.764
AT5G13170	SWEET15	senescence-associated protein (SAG29)	1.399	0.943	0.297	0.678
AT5G13370		auxin-responsive GH3 family protein	28.126	8.828	28.099	1.193
AT5G13580	ABCG6 ATP-binding cassette G6	ABC transporter family protein	2.537	1.019	3.598	1.331
AT5G13990	EXO70C2 exocyst subunit exo70 family protein C2	ATEXO70C2 (exocyst subunit EXO70 family protein C2); protein binding	17.762	25.675	21.123	3.852
AT5G14150		hypothetical protein	0.639	3.134	0.719	1.712
AT5G14180	MPL1 Myzus persicae-induced lipase 1	MPL1 (MYZUS PERSICAE-INDUCED LIPASE 1); catalytic	1.407	2.57	6.644	1.615
AT5G14380	AGP6 arabinogalactan protein 6	AGP6 (ARABINOGALACTAN PROTEINS 6)	9.863	9.042	18.467	7.5
AT5G14730		putative protein	1.478	1.255	0.069	0.656
AT5G14760	AO L-aspartate oxidase	AO (L-ASPARTATE OXIDASE); L-aspartate oxidase	8.116	3.849	1.047	1.87
AT5G14940		proton-dependent oligopeptide transport (POT) family protein	1.487	1.08	3.025	0.986
AT5G14980		esterase/lipase/thioesterase family protein	11.521	5.466	5.219	1.233
AT5G15110		pectate lyase family protein	91.988	100	100	20
AT5G15190		hypothetical protein	2.191	7.847	4.069	1.01
AT5G15230	GASA4 GAST1 protein homolog 4	GASA4 (GAST1 PROTEIN HOMOLOG 4)	0.943	1	3.357	1.151
AT5G15250	FTSH6 FTSH protease 6	ATFTSH6/FTSH6 (FtsH protease 6); ATP-dependent peptidase/ ATPase/ metallopeptidase/ peptidase/ zinc ion binding	6.159	0.94	1.604	0.937
AT5G15820		putative protein	1.38	0.725	0.302	0.708
AT5G15950		adenosylmethionine decarboxylase family protein	2.621	2.307	3.993	1.803
AT5G16340		AMP-binding protein, putative	5.969	2.99	3.615	0.921
AT5G16370	AAE5 acyl activating enzyme 5	AMP-binding protein, putative	6.456	3.16	3.645	0.942
AT5G16930		putative protein	0.824	1.055	0.312	1.19
AT5G16960		NADP-dependent oxidoreductase, putative	51.436	12.081	20.363	0.919
AT5G17420	MUR10 MURUS 10	IRX3 (IRREGULAR XYLEM 3, MURUS 10); cellulose synthase	2.013	3.665	2.711	1.238
AT5G18600		glutaredoxin family protein	1.002	1.397	3.36	0.45
AT5G18910		protein kinase family protein	61.82	40.725	89.505	10.101
AT5G19580		glyoxal oxidase-related	9.917	3.516	15.017	5.013
AT5G19610	GNL2 GNOM-like 2	sec7 domain-containing protein	9.441	14.121	14.286	6.111
AT5G20230	SAG14 SENESCENCE ASSOCIATED GENE 14	ATBCB (ARABIDOPSIS BLUE-COPPER-BINDING PROTEIN); copper ion binding	2.637	2.447	4.877	2.111
AT5G20410	MGD2 monogalactosyldiacylglycerol synthase 2	MGD2 (monogalactosyldiacylglycerol synthase 2); 1,2-diacylglycerol 3-beta-galactosyltransferase/ transferase, transferring glycosyl groups	5.519	2.807	4.726	3.576
AT5G20620	UBQ4 ubiquitin 4	UBQ4 (ubiquitin 4); protein binding	3.214	1.087	1.469	0.99
AT5G20700		senescence-associated protein-related	3.311	0.829	1.473	0.717
AT5G20710	BGAL7 beta-galactosidase 7	BGAL7 (beta-galactosidase 7); beta-galactosidase	12.131	39.268	7.866	0.992
AT5G20830	SUS1 sucrose synthase 1	SUS1 (SUCROSE SYNTHASE 1); UDP-glycosyltransferase/ sucrose synthase	2.472	0.47	3.746	1.253
AT5G22020		strictosidine synthase family protein	5.418	0.616	0.501	1.129
AT5G22420	FAR7 fatty acid reductase 7	acyl CoA reductase, putative	1.317	0.667	3.139	1.13
AT5G23270	STP11 sugar transporter 11	STP11 (SUGAR TRANSPORTER 11); carbohydrate transmembrane transporter/ sugar:hydrogen ion symporter	4.624	6.58	8.676	6.111
AT5G24090	CHIA chitinase A	acidic endochitinase (CHIB1)	15.606	4.276	9.421	1.08
AT5G24580		copper-binding family protein	1.775	0.861	4.463	1.651
AT5G24870		zinc finger (C3HC4-type RING finger) family protein	2.135	1.437	3.019	1.946
AT5G25340		hypothetical protein	42.209	13.606	31.671	14.286
AT5G25450		ubiquinol-cytochrome C reductase complex 14 kDa protein, putative	3.764	1.025	0.842	0.916
AT5G25460		hypothetical protein	1.196	0.734	3.083	1.101
AT5G25530		DNAJ heat shock protein, putative	13.031	9.195	18.561	8.013
AT5G25770		hypothetical protein	3.415	1.616	2.182	1.118
AT5G25880	NADP-ME3 NADP-malic enzyme 3	ATNADP-ME3 (NADP-MALIC ENZYME 3); malate dehydrogenase (oxaloacetate-decarboxylating) (NADP+)/ malic enzyme/ oxidoreductase, acting on NADH or NADPH, NAD or NADP as acceptor	4.546	1.97	1.632	2.415
AT5G26060		S1 self-incompatibility protein-related	23.504	32.797	83.988	7.292
AT5G26140	LOG9 LONELY GUY 9	putative protein	1.131	1.406	0.333	0.743
AT5G26220		ChaC-like family protein	5.724	0.556	1.268	1.117
AT5G27000	KATD KINESIN-LIKE PROTEIN IN ARABIDOPSIS THALIANA D	ATK4 (ARABIDOPSIS THALIANA KINESIN 4); microtubule motor	3.507	5.924	5.266	7.418
AT5G27350	SFP1	SFP1; carbohydrate transmembrane transporter/ sugar:hydrogen ion symporter	1.491	0.953	3.812	0.889
AT5G27360	SFP2	SFP2; carbohydrate transmembrane transporter/ sugar:hydrogen ion symporter	1.543	0.994	3.336	0.848
AT5G27660		serine-type peptidase/ trypsin	4.139	1.132	1.492	0.821
AT5G28630		putative protein	1.494	0.167	0.425	0.716
AT5G33290	XGD1 xylogalacturonan deficient 1	XGD1 (XYLOGALACTURONAN DEFICIENT 1); catalytic	1.224	0.793	2.997	0.965
AT5G35390		leucine-rich repeat transmembrane protein kinase, putative	12.303	23.329	29.475	9.545
AT5G35600	HDA7 histone deacetylase7	histone deacetylase	1.543	0.547	0.12	1.124
AT5G38120	4CL8	4-coumarate--CoA ligase family protein / 4-coumaroyl-CoA synthase family protein	19.169	0.505	25.016	1.484
AT5G38160		protease inhibitor/seed storage/lipid transfer protein (LTP) family protein	85.213	3.937	4.407	0.819
AT5G38710		proline oxidase, putative / osmotic stress-responsive proline dehydrogenase, putative	73.184	33.149	9.555	1.334
AT5G38820		transporter -like protein	1.131	0.432	0.092	0.673
AT5G39180		germin-like protein	0.161	0.513	0.329	0.778
AT5G39400	PTEN1 Phosphatase and TENsin homolog deleted on chromosome ten 1	pollen specific phosphatase, putative / phosphatase and tensin, putative (PTEN1)	15.742	11.556	22.688	6.787
AT5G39650	DAU2 DUO1-activated 2	hypothetical protein	2.79	3.302	4.382	5.719
AT5G40450		hypothetical protein	1.088	0.506	4.025	1.98
AT5G41040		N-hydroxycinnamoyl/benzoyltransferase-like protein	0.424	0.657	0.276	0.636
AT5G41800		amino acid transporter family protein	8.156	3.263	3.931	1.45
AT5G41890		GDSL-motif lipase/hydrolase-like protein	1.215	1.296	0.303	0.813
AT5G42120		receptor lectin kinase-like protein	0.763	0.724	0.168	0.837
AT5G42180	PER64 peroxidase 64	peroxidase 64 (PER64) (P64) (PRXR4)	2.161	1.007	4.064	1.024
AT5G42490		kinesin motor family protein	6.104	3.431	4.297	4.113
AT5G43360	PHT3 PHOSPHATE TRANSPORTER 3	PHT3 (phosphate transporter 3); carbohydrate transmembrane transporter/ phosphate transmembrane transporter/ sugar:hydrogen ion symporter	44.277	5.265	2.036	1.136
AT5G43400		putative protein	3.243	0.903	0.258	0.971
AT5G44300		dormancy/auxin associated family protein	60.508	62.805	41.744	2.711
AT5G44390		FAD-binding domain-containing protein	30.957	49.34	30.246	1.942
AT5G44480	DUR DEFECTIVE UGE IN ROOT	DUR (DEFECTIVE UGE IN ROOT); catalytic	3.02	2.923	1.921	1.982
AT5G44540		putative protein	32.41	0.289	0.299	0.568
AT5G45105	ZIP8 zinc transporter 8 precursor	ZIP8 (ZINC TRANSPORTER 8 PRECURSOR); cation transmembrane transporter	1.848	0.931	8.683	1.082
AT5G45350		proline-rich family protein	3.239	2.826	9.41	0.971
AT5G45820	SnRK3.6 SNF1-RELATED PROTEIN KINASE 3.6	CIPK20 (CBL-INTERACTING PROTEIN KINASE 20); kinase	17.205	11.89	18.524	5.507
AT5G45880		pollen Ole e 1 allergen and extensin family protein	1.766	1.472	3.195	2.324
AT5G46160		ribosomal protein L14 family protein / huellenlos paralog (HLP)	3.362	2.262	1.025	0.712
AT5G46650		zinc finger (C3HC4-type RING finger) family protein	8.167	12.602	5.45	2.067
AT5G47000		peroxidase, putative	19.622	11.747	20.522	6.25
AT5G47120	BI1 BAX inhibitor 1	ATBI-1 (ARABIDOPSIS BAX INHIBITOR 1)	3.479	0.957	0.593	0.86
AT5G47500	PME5 pectin methylesterase 5	pectinesterase family	0.385	0.728	0.301	1.235
AT5G47620		heterogeneous nuclear ribonucleoprotein, putative / hnRNP, putative	1.646	1.328	3.137	2.2
AT5G48140		polygalacturonase, putative / pectinase, putative	57.034	85.426	100	12.5
AT5G48230	EMB1276 EMBRYO DEFECTIVE 1276	ACAT2/EMB1276 (ACETOACETYL-COA THIOLASE 2); acetyl-CoA C-acetyltransferase	3.432	2.271	2.383	1.112
AT5G48900		pectate lyase family protein	2.187	0.589	8.937	1.498
AT5G49130		MATE efflux family protein	6.584	1.323	39.368	1.482
AT5G49160	METI METHYLTRANSFERASE I	MET1 (DECREASED METHYLATION 2DNA)	1.081	1.21	1.064	3.471
AT5G49170		hypothetical protein	4.771	1.389	2.358	0.808
AT5G49270	SHV2 SHAVEN 2	COBL9/MRH4/SHV2 (COBRA-LIKE 9, SHAVEN 2); carbohydrate binding	8.558	3.262	6.124	1.205
AT5G49360	BXL1 beta-xylosidase 1	BXL1 (BETA-XYLOSIDASE 1); hydrolase, hydrolyzing O-glycosyl compounds	6.75	0.717	2.283	0.551
AT5G49910	HSC70-7 HEAT SHOCK PROTEIN 70-7	cpHSC70-2 (HEAT SHOCK PROTEIN 70-7); ATP binding / unfolded protein binding	5.038	1.053	1.112	1.647
AT5G50750	RGP4 reversibly glycosylated polypeptide 4	RGP4; alpha-1,4-glucan-protein synthase (UDP-forming)	2.691	5.205	2.999	1.185
AT5G51030		short-chain dehydrogenase/reductase (SDR) family protein	10.256	12.522	12.24	4.257
AT5G51460	ATTPPA	ATTPPA (Arabidopsis thaliana trehalose-6-phosphate phosphatase); trehalose-phosphatase	2.564	2.771	3.309	1.725
AT5G51740		peptidase M48 family protein	7.473	1.346	1.233	1.113
AT5G51830		pfkB-type carbohydrate kinase family protein	3.148	1.963	0.964	0.722
AT5G51890		peroxidase	3.408	1.624	3.977	0.906
AT5G52360	ADF10 actin depolymerizing factor 10	actin-depolymerizing factor, putative	3.341	1.627	2.315	0.974
AT5G52400	CYP715A1 "cytochrome P450, family 715, subfamily A, polypeptide 1	CYP715A1 (cytochrome P450, family 715, subfamily A, polypeptide 1); oxygen binding	1.467	1.682	3.23	1.399
AT5G53120	SPMS	SPDS3 (SPERMIDINE SYNTHASE 3)	4.093	3.975	4.193	1.112
AT5G53250	ATAGP22 ARABINOGALACTAN PROTEIN 22	AGP22/ATAGP22 (ARABINOGALACTAN PROTEINS 22)	2.442	1.587	3.162	3.935
AT5G53340		galactosyltransferase family protein	4.777	6.004	7.683	6.25
AT5G53720		RRM-containing protein	2.534	0.802	0.258	1.085
AT5G53820		hypothetical protein	65.704	100	100	5
AT5G54060	UF3GT UDP-glucose:flavonoid 3-o-glucosyltransferase	glycosyltransferase family	1.248	0.331	0.324	1.486
AT5G54240		hypothetical protein	20.667	5.295	15.426	7.418
AT5G54510	GH3.6	DFL1/GH3.6 (DWARF IN LIGHT 1); indole-3-acetic acid amido synthetase	7.455	2.085	4.55	1.524
AT5G54690	LGT6	GAUT12/IRX8/LGT6 (GALACTURONOSYLTRANSFERASE 12); polygalacturonate 4-alpha-galacturonosyltransferase/ transferase, transferring glycosyl groups / transferase, transferring hexosyl groups	7.668	3.153	6.86	1.314
AT5G54780		RAB GTPase activator	2.632	2.34	3.843	5.132
AT5G55470	NHX3 Na+/H+ (sodium hydrogen) exchanger 3	ATNHX3 (Arabidopsis thaliana Na+/H+ exchanger 3); sodium:hydrogen antiporter	3.289	3.163	4.46	1.354
AT5G55520		putative protein	0.538	0.797	0.321	0.919
AT5G55590	QRT1 QUARTET 1	QRT1 (QUARTET 1); pectinesterase	3.618	0.347	1.359	2.859
AT5G55910	D6PK D6 protein kinase	protein kinase, putative	24.03	20.629	17.294	1.187
AT5G55930	OPT1 oligopeptide transporter 1	ATOPT1 (oligopeptide transporter 1); oligopeptide transporter	1.82	1.232	3.493	2.648
AT5G55970		zinc finger (C3HC4-type RING finger) family protein	21.863	5.313	3.841	0.781
AT5G56000	Hsp81.4 HEAT SHOCK PROTEIN 81.4	heat shock protein 81-4 (HSP81-4)	3.57	1	0.858	1.296
AT5G56110	MYB80	myb DNA-binding protein(Atmyb103)	11.942	0.297	0.31	1.641
AT5G56630	PFK7 phosphofructokinase 7	pyrophosphate-dependent phosphofructo-1-kinase-like protein	3.762	1.367	0.329	1.577
AT5G56750	NDL1 N-MYC downregulated-like 1	Ndr family protein	3.379	1.602	2.854	3.724
AT5G56870	BGAL4 beta-galactosidase 4	BGAL4 (beta-galactosidase 4); beta-galactosidase	2.101	1.063	5.358	1.542
AT5G56970	CKX3 cytokinin oxidase 3	CKX3 (CYTOKININ OXIDASE 3); cytokinin dehydrogenase	2.617	8.605	2.985	1.385
AT5G57220	CYP81F2 "cytochrome P450, family 81, subfamily F, polypeptide 2"	CYP81F2 (cytochrome P450, family 81, subfamily F, polypeptide 2); oxygen binding	4.083	11.664	2.105	1.006
AT5G57670		protein kinase family protein	5.306	7.763	6.793	2.44
AT5G57690	DGK4 diacylglycerol kinase 4	diacylglycerol kinase	6.562	5.234	12.471	3.939
AT5G57970		methyladenine glycosylase family protein	6.021	1.154	4.943	1.283
AT5G58050	SVL4 SHV3-like 4	glycerophosphoryl diester phosphodiesterase family protein	28.556	38.669	27.802	8.333
AT5G58170	SVL5 SHV3-like 5	glycerophosphoryl diester phosphodiesterase family protein	41.605	32.991	47.86	11.806
AT5G58660		oxidoreductase, 2OG-Fe(II) oxygenase family protein	1.358	3.791	1.345	1.027
AT5G58784		dehydrodolichyl diphosphate synthase, putative / DEDOL-PP synthase, putative	82.901	52.831	54.386	1.106
AT5G58910	LAC16 laccase 16	LAC16 (laccase 16); copper ion binding / oxidoreductase	6	6.656	8.442	1.697
AT5G59310	LTP4 lipid transfer protein 4	LTP4 (LIPID TRANSFER PROTEIN 4); lipid binding	3.148	0.875	1.721	0.382
AT5G59320	LTP3 lipid transfer protein 3	LTP3 (LIPID TRANSFER PROTEIN 3); lipid binding	3.287	0.852	1.819	0.411
AT5G59330		pseudo	3.228	0.863	1.869	0.416
AT5G59370	ACT4 actin 4	ACT4 (ACTIN 4)	11.829	5.017	7.408	2.564
AT5G59720	HSP18.2 heat shock protein 18.2	HSP18.2 (HEAT SHOCK PROTEIN 18.2)	61.107	3.567	2.7	1.71
AT5G60020	LAC17 laccase 17	LAC17 (laccase 17); copper ion binding / oxidoreductase	3.562	2.87	3.664	1.245
AT5G60740	ABCG28 ATP-binding cassette G28	ABC transporter family protein	5.173	2.39	7.715	3.743
AT5G61550		putative protein	1.365	1.7	0.313	0.755
AT5G61790	CNX1 calnexin 1	calnexin 1 (CNX1)	3.187	1.172	1.072	1.38
AT5G62150		putative protein	13.478	0.27	32.962	0.623
AT5G62210		embryo-specific protein-related	4.735	4.392	2.431	1.076
AT5G62310	IRE INCOMPLETE ROOT HAIR ELONGATION	IRE (INCOMPLETE ROOT HAIR ELONGATION); kinase	6.241	9.507	4.446	2.007
AT5G62320	MYB99 myb domain protein 99	MYB99 (myb domain protein 99); DNA binding / transcription factor	30.564	0.958	4.055	1.46
AT5G62490	HVA22B HVA22 homologue B	ATHVA22B (Arabidopsis thaliana HVA22 homologue B)	0.97	0.946	3.47	2.134
AT5G62750		hypothetical protein	20.63	10.334	32.15	16.667
AT5G62850	SWEET5	ATVEX1 (VEGETATIVE CELL EXPRESSED1)	3.075	9.824	9.764	2.41
AT5G63330		DNA-binding bromodomain-containing protein	3.34	0.949	1.216	1.29
AT5G63390		auxin-independent growth promoter-like protein	0.548	0.84	0.334	1.347
AT5G64250		2-nitropropane dioxygenase-like protein	1.122	0.112	0.402	0.408
AT5G64510	TIN1 tunicamycin induced 1	hypothetical protein	7.253	1.875	1.379	1.158
AT5G64570	XYL4 beta-D-xylosidase 4	glycosyl hydrolase family 3	0.583	0.328	1.367	0.702
AT5G64790		glycosyl hydrolase family 17 protein	18.132	14.265	28.121	5.556
AT5G65090	MRH3	BST1/DER4/MRH3 (BRISTLED1); hydrolase	5.993	3.905	1.673	3.775
AT5G65530		protein kinase, putative	2.358	2.832	24.437	3.846
AT5G65690	PEPCK PHOSPHOENOLPYRUVATE CARBOXYKINASE	PCK2/PEPCK (PHOSPHOENOLPYRUVATE CARBOXYKINASE 2); ATP binding / phosphoenolpyruvate carboxykinase (ATP)	4.96	3.584	3.484	2.03
AT5G66110	HIPP27 heavy metal associated isoprenylated plant protein 27	metal ion binding	4.063	0.95	1.877	1.133
AT5G66170	STR18 sulfurtransferase 18	hypothetical protein	19.498	7.456	8.578	0.711
AT5G66400	RAB18 RESPONSIVE TO ABA 18	dehydrin RAB18-like protein (sp P30185)	1.273	0.962	1.379	0.32
AT5G67090		subtilisin-like serine protease	1.199	0.557	0.225	0.918
AT5G67550		hypothetical protein	1.282	4.042	1.373	1.173
