# Supplementary material for: Identification of tapetum-specific genes by comparing global gene expression of four different male sterile lines in Brassica oleracea
Source: Plant Mol Biol. 2015 Feb 25;87(6):541–54. doi: 10.1007/s11103-015-0287-0 (PMC4377141; doi:10.1007/s11103-015-0287-0)
Supplement: Supplementary file 5 — Supplementary material 5 (XLSX 10 kb) [file 11103_2015_287_MOESM5_ESM.xlsx]

## Sheet: Sheet1
AGI ID	Gene Discription	Forward primer sequence	Reverse primer sequence
At1g48990	Olesin	5’-CATCCTTTCTCCGTCAG-3’	5’-GGAAGTATCCACCAGCA-3’
At3g01085	Kinase	5’-TCCCACGCTCCAAAGAT-3’	5’-ATTCACCGAGGCACAGG-3’
At3g06830	pectin methylesterase	5’-GACGGATACCAAGACACC-3’	5’-CACCTACTAAGAACCTACCC-3’
At3g23770	Similar to A6	5’- TTGCCGTTGCTGAAGTT-3’	5’-GGTCATGGCGAAGATAA-3’
At3g36659	hypothetical protein	5’-AATCTTCCATTAGTCCTTTG-3’	5’-GCGATGTCACTTTCCTTG-3’
At4g37160	Pectinesterase family	5’-TCCAAGCAGAAGACCCT-3’	5’-GTATCCACCAGCAGCAC-3’
At1g80660	Plasma membrane ATPase, putative	5’-AGACAGAACAGTTGGCAT-3’	5’-AGCGAGCAAGAGGCGGC-3’
At1g10770	PMEI	5’-AATAAAAATGGCGGGCCC-3’	5’-TCATCTAATCAATGTAGA-3’
At3g01270	polysaccharide lyase family 1	5’-CTGGACGATGTGATGGA-3’	5’-AGAGGGAAATGGAGCAA-3’
EF-1α		5’-AGACCACCAAGTACTACTGCAC-3’	5’-CCACCAATCTTGTACACACATCC-3’
α: Gene used as a control for RT-PCR
