# Supplementary material for: Identification of tapetum-specific genes by comparing global gene expression of four different male sterile lines in Brassica oleracea
Source: Plant Mol Biol. 2015 Feb 25;87(6):541–54. doi: 10.1007/s11103-015-0287-0 (PMC4377141; doi:10.1007/s11103-015-0287-0)
Supplement: Supplementary file 6 — Supplementary material 6 (XLSX 13 kb) [file 11103_2015_287_MOESM6_ESM.xlsx]

## Sheet: Sheet1
Gene ID	Group Name	short description	Reference	Down-regulated ratio of fertility to sterility F/S
				NiCMS	RGMS	OguCMS	DGMS
AT3G51590	LTP12	lipid transfer protein 12	Ariizumi et al., 2002 (Ariizumi et al., 2002)	73.651	29.78	100	1.013
AT1G01280	CYP703A2	cytochrome P450, family 703, subfamily A, polypeptide 2	Souza et al., 2009 (de Azevedo Souza et al., 2009)	59.137	0.499	0.687	1.917
AT1G69500	CYP704B1	cytochrome P450, family 704, subfamily B, polypeptide 1	Souza et al., 2009 (de Azevedo Souza et al., 2009)	80.639	5.991	0.789	1.327
AT4G34850	LAP5	Chalcone and stilbene synthase family protein	Dobritsa et al., 2010 (Dobritsa et al., 2010)	33.679	0.347	0.524	2.277
AT1G62940	ACOS5	acyl-CoA synthetase 5	Souza et al., 2009 (de Azevedo Souza et al., 2009)	21.156	0.364	0.403	1.245
AT3G13220	ABCG26	ABC-2 type transporter family protein	Kuromori et al., 2011 (Kuromori et al., 2011)	15.681	0.56	0.704	1.191
AT5G56110	MYB103	myb domain protein 103	Zhang., 2007 (Zhang et al., 2007)	11.942	0.297	0.31	1.641
AT3G13890	MYB26	myb domain protein 26	Steiner-Lange., 2003 (Steiner-Lange et al., 2003)	4.193	5.225	2.197	0.996
AT5G62320	MYB99	myb domain protein 99	Alves-Ferreira., 2007 (Alves-Ferreira et al., 2007)	30.564	0.958	4.055	1.466
AT2G20825	ULT2	Developmental regulator, ULTRAPETALA	Monfared., 2013 (Monfared et al., 2013)	0.688	0.269	0.298	1.108
AT3G28470	TDF1	Duplicated homeodomain-like superfamily protein	Zhu., 2008 (Zhu et al., 2008)	4.856	0.373	0.188	1.214
AT1G02790	PGA4	polygalacturonase 4	Torki., 2000 (Torki et al., 2000)	68.718	100	74.969	12.759
AT1G22760	PAB3	poly(A) binding protein 3	Chekanova., 2001 (Chekanova et al., 2001)	21.449	18.398	6.579	1.914
AT1G68540	TKPR2	NAD(P)-binding Rossmann-fold superfamily protein	Grienenberger., 2010 (Grienenberger et al., 2010)	3.404	1.052	0.552	0.775
AT1G71770	PAB5	poly(A)-binding protein 5	Belostotsky., 1996 (Belostotsky and Meagher, 1996)	30.62	18.744	3.457	2.746
AT2G19070	SHT	Spermidine hydroxyl cinnamoyl transferase	Handrick., 2010 (Handrick et al., 2010)	83.448	37.982	63.464	1.399
AT3G46520	ACT12	actin-12	Huang., 1996 (Huang et al., 1996)	18.764	8.259	13.888	3.553
AT1G02050	LAP6	Chalcone and stilbene synthase family protein	Dobritsa., 2010 (Dobritsa et al., 2010)	41.997	0.583	0.519	2.198
AT2G19110	HMA4	heavy metal atpase 4	Mills., 2010 (Mills et al., 2010)	4.392	4.035	2.071	1.363
AT3G15400	ATA20	anther 20	Rubinelli., 1998 (Rubinelli et al., 1998)	32.504	36.314	38.521	1.737
AT1G06170	AtbHLH089	basic helix-loop-helix (bHLH) DNA-binding superfamily protein	Xu., 2010 (Xu et al., 2010)	21.653	3.183	0.946	1.04
AT2G31210	AtbHLH091	basic helix-loop-helix (bHLH) DNA-binding superfamily protein	Xu., 2010 (Xu et al., 2010)	3.998	2.032	0.512	0.968
